# Supplementary material for: Identification and characterization of hippuristanol-resistant mutants reveals eIF4A1 dependencies within mRNA 5′ leader regions
Source: Nucleic Acids Res. 2020 Aug 7;48(17):9521–37. doi: 10.1093/nar/gkaa662 (PMC7515738; doi:10.1093/nar/gkaa662)
Supplement: gkaa662_Supplemental_Files [file gkaa662_supplemental_files.zip]

Archive with 7 entries (7 files):
- SUPPLEMENTAL INFORMATION.pdf
- Table S1.xlsx
- Table S2.xlsx
- Table S4.xlsx
- Table S5.xlsx
- Table S6.xlsx
- Table_S3.xlsx
