# Supplementary material for: Identification and characterization of hippuristanol-resistant mutants reveals eIF4A1 dependencies within mRNA 5′ leader regions
Source: Nucleic Acids Res. 2020 Aug 7;48(17):9521–37. doi: 10.1093/nar/gkaa662 (PMC7515738; doi:10.1093/nar/gkaa662)
Supplement: gkaa662_Supplemental_Files [file gkaa662_supplemental_files.zip › Table S1.xlsx]

## Sheet: Cas9
Table S1. Sequence of sgRNAs for SpCas9 targeting all human DDX2A coding exons
sgRNA #	ChopChop prediction	Prediction w/o PAM	Sequence of oligo ordered	Exon targeted	Strand targeted
			(gc)atgcgagaaaagccttgtttGXXXXXXXXXXXXXXXXXXgttttagagctaaccggt
			SphI sgRNA AgeI
1	GCCAGGATTCCCGGTAAGAAAGG	GCCAGGATTCCCGGTAAGAA	atgcgagaaaagccttgtttGCCAGGATTCCCGGTAAGAAgttttagagctaaccggt	1	+
2	TGTCTGCGAGCCAGGATTCCCGG	GGTCTGCGAGCCAGGATTCC	atgcgagaaaagccttgtttGGTCTGCGAGCCAGGATTCCgttttagagctaaccggt	1	+
3	AAGGATCATGTCTGCGAGCCAGG	GAGGATCATGTCTGCGAGCC	atgcgagaaaagccttgtttGAGGATCATGTCTGCGAGCCgttttagagctaaccggt	1	+
4	GCCTTTCTTACCGGGAATCCTGG	GCCTTTCTTACCGGGAATCC	atgcgagaaaagccttgtttGCCTTTCTTACCGGGAATCCgttttagagctaaccggt	1	-
5	CTTGCAAATGCCTTTCTTACCGG	GTTGCAAATGCCTTTCTTAC	atgcgagaaaagccttgtttGTTGCAAATGCCTTTCTTACgttttagagctaaccggt	1	-
6	ATGATCCTTAGAAACTAGGGCGG	GTGATCCTTAGAAACTAGGG	atgcgagaaaagccttgtttGTGATCCTTAGAAACTAGGGgttttagagctaaccggt	1	-
7	GACATGATCCTTAGAAACTAGGG	GACATGATCCTTAGAAACTA	atgcgagaaaagccttgtttGACATGATCCTTAGAAACTAgttttagagctaaccggt	1	-
8	TTGCAAATGCCTTTCTTACCGGG	GTGCAAATGCCTTTCTTACC	atgcgagaaaagccttgtttGTGCAAATGCCTTTCTTACCgttttagagctaaccggt	1	-
9	AGACATGATCCTTAGAAACTAGG	GGACATGATCCTTAGAAACT	atgcgagaaaagccttgtttGGACATGATCCTTAGAAACTgttttagagctaaccggt	1	-
10	GGAGCCCGAAGGCGTCATCGAGG	GGAGCCCGAAGGCGTCATCG	atgcgagaaaagccttgtttGGAGCCCGAAGGCGTCATCGgttttagagctaaccggt	2	+
11	AGGCGTCATCGAGGTGAGACTGG	GGGCGTCATCGAGGTGAGAC	atgcgagaaaagccttgtttGGGCGTCATCGAGGTGAGACgttttagagctaaccggt	2	+
12	TCGAGGTGAGACTGGAGAAATGG	GCGAGGTGAGACTGGAGAAA	atgcgagaaaagccttgtttGCGAGGTGAGACTGGAGAAAgttttagagctaaccggt	2	+
13	ACCAACAGATCCAGAGACAATGG	GCCAACAGATCCAGAGACAA	atgcgagaaaagccttgtttGCCAACAGATCCAGAGACAAgttttagagctaaccggt	2	+
14	CCCGATGGGATGGAGCCCGAAGG	GCCGATGGGATGGAGCCCGA	atgcgagaaaagccttgtttGCCGATGGGATGGAGCCCGAgttttagagctaaccggt	2	+
15	CCAGAGACAATGGCCCCGATGGG	GCAGAGACAATGGCCCCGAT	atgcgagaaaagccttgtttGCAGAGACAATGGCCCCGATgttttagagctaaccggt	2	+
16	TCCAGAGACAATGGCCCCGATGG	GCCAGAGACAATGGCCCCGA	atgcgagaaaagccttgtttGCCAGAGACAATGGCCCCGAgttttagagctaaccggt	2	+
17	AGACAATGGCCCCGATGGGATGG	GGACAATGGCCCCGATGGGA	atgcgagaaaagccttgtttGGACAATGGCCCCGATGGGAgttttagagctaaccggt	2	+
18	TCTCACCTCGATGACGCCTTCGG	GCTCACCTCGATGACGCCTT	atgcgagaaaagccttgtttGCTCACCTCGATGACGCCTTgttttagagctaaccggt	2	-
19	CTCACCTCGATGACGCCTTCGGG	GTCACCTCGATGACGCCTTC	atgcgagaaaagccttgtttGTCACCTCGATGACGCCTTCgttttagagctaaccggt	2	-
20	GCCTTCGGGCTCCATCCCATCGG	GCCTTCGGGCTCCATCCCAT	atgcgagaaaagccttgtttGCCTTCGGGCTCCATCCCATgttttagagctaaccggt	2	-
21	CTTCGGGCTCCATCCCATCGGGG	GTTCGGGCTCCATCCCATCG	atgcgagaaaagccttgtttGTTCGGGCTCCATCCCATCGgttttagagctaaccggt	2	-
22	GCCATTGTCTCTGGATCTGTTGG	GCCATTGTCTCTGGATCTGT	atgcgagaaaagccttgtttGCCATTGTCTCTGGATCTGTgttttagagctaaccggt	2	-
23	TTTGCATCCCCTAGAGTAACTGG	GTTGCATCCCCTAGAGTAAC	atgcgagaaaagccttgtttGTTGCATCCCCTAGAGTAACgttttagagctaaccggt	3	+
24	CTTTGATGACATGAACCTCTCGG	GTTTGATGACATGAACCTCT	atgcgagaaaagccttgtttGTTTGATGACATGAACCTCTgttttagagctaaccggt	3	+
25	AGCCATTCTACCTTGTATCAAGG	GGCCATTCTACCTTGTATCA	atgcgagaaaagccttgtttGGCCATTCTACCTTGTATCAgttttagagctaaccggt	3	+
26	CTCTCGGAGTCCCTTCTCCGTGG	GTCTCGGAGTCCCTTCTCCG	atgcgagaaaagccttgtttGTCTCGGAGTCCCTTCTCCGgttttagagctaaccggt	3	+
27	CTCCGTGGCATCTACGCGTATGG	GTCCGTGGCATCTACGCGTA	atgcgagaaaagccttgtttGTCCGTGGCATCTACGCGTAgttttagagctaaccggt	3	+
28	GCCATTCTACCTTGTATCAAGGG	GCCATTCTACCTTGTATCAA	atgcgagaaaagccttgtttGCCATTCTACCTTGTATCAAgttttagagctaaccggt	3	+
29	AATCTCATTCCAGTTACTCTAGG	GATCTCATTCCAGTTACTCT	atgcgagaaaagccttgtttGATCTCATTCCAGTTACTCTgttttagagctaaccggt	3	-
30	GAGGTCTCACCCTTGATACAAGG	GAGGTCTCACCCTTGATACA	atgcgagaaaagccttgtttGAGGTCTCACCCTTGATACAgttttagagctaaccggt	3	-
31	TCTCATTCCAGTTACTCTAGGGG	GCTCATTCCAGTTACTCTAG	atgcgagaaaagccttgtttGCTCATTCCAGTTACTCTAGgttttagagctaaccggt	3	-
32	ATCTCATTCCAGTTACTCTAGGG	GTCTCATTCCAGTTACTCTA	atgcgagaaaagccttgtttGTCTCATTCCAGTTACTCTAgttttagagctaaccggt	3	-
33	AACCATACGCGTAGATGCCACGG	GACCATACGCGTAGATGCCA	atgcgagaaaagccttgtttGACCATACGCGTAGATGCCAgttttagagctaaccggt	3	-
34	ACGCGTAGATGCCACGGAGAAGG	GCGCGTAGATGCCACGGAGA	atgcgagaaaagccttgtttGCGCGTAGATGCCACGGAGAgttttagagctaaccggt	3	-
35	CGCGTAGATGCCACGGAGAAGGG	GGCGTAGATGCCACGGAGAA	atgcgagaaaagccttgtttGGCGTAGATGCCACGGAGAAgttttagagctaaccggt	3	-
36	CACGGAGAAGGGACTCCGAGAGG	GACGGAGAAGGGACTCCGAG	atgcgagaaaagccttgtttGACGGAGAAGGGACTCCGAGgttttagagctaaccggt	3	-
37	GCTCGCTGCTGGATGGCAGAGGG	GCTCGCTGCTGGATGGCAGA	atgcgagaaaagccttgtttGCTCGCTGCTGGATGGCAGAgttttagagctaaccggt	3	-
38	GGCTCGCTGCTGGATGGCAGAGG	GGCTCGCTGCTGGATGGCAG	atgcgagaaaagccttgtttGGCTCGCTGCTGGATGGCAGgttttagagctaaccggt	3	-
39	ACCCTTGATACAAGGTAGAATGG	GCCCTTGATACAAGGTAGAA	atgcgagaaaagccttgtttGCCCTTGATACAAGGTAGAAgttttagagctaaccggt	3	-
40	TAGAATGGCTCGCTGCTGGATGG	GAGAATGGCTCGCTGCTGGA	atgcgagaaaagccttgtttGAGAATGGCTCGCTGCTGGAgttttagagctaaccggt	3	-
41	AAGGTAGAATGGCTCGCTGCTGG	GAGGTAGAATGGCTCGCTGC	atgcgagaaaagccttgtttGAGGTAGAATGGCTCGCTGCgttttagagctaaccggt	3	-
42	ATTGGCTCAGCAGGTAAGAGTGG	GTTGGCTCAGCAGGTAAGAG	atgcgagaaaagccttgtttGTTGGCTCAGCAGGTAAGAGgttttagagctaaccggt	4	+
43	CCAATCTGGGACTGGGAAAACGG	GCAATCTGGGACTGGGAAAA	atgcgagaaaagccttgtttGCAATCTGGGACTGGGAAAAgttttagagctaaccggt	4	+
44	CACTCGAGAATTGGCTCAGCAGG	GACTCGAGAATTGGCTCAGC	atgcgagaaaagccttgtttGACTCGAGAATTGGCTCAGCgttttagagctaaccggt	4	+
45	AACTCCTAATTTATTTGTTTAGG	GACTCCTAATTTATTTGTTT	atgcgagaaaagccttgtttGACTCCTAATTTATTTGTTTgttttagagctaaccggt	4	+
46	CCTAGCACCCACTCGAGAATTGG	GCTAGCACCCACTCGAGAAT	atgcgagaaaagccttgtttGCTAGCACCCACTCGAGAATgttttagagctaaccggt	4	+
47	TGATTGCTCAAGCCCAATCTGGG	GGATTGCTCAAGCCCAATCT	atgcgagaaaagccttgtttGGATTGCTCAAGCCCAATCTgttttagagctaaccggt	4	+
48	GTGATTGCTCAAGCCCAATCTGG	GTGATTGCTCAAGCCCAATC	atgcgagaaaagccttgtttGTGATTGCTCAAGCCCAATCgttttagagctaaccggt	4	+
49	CTCAAGCCCAATCTGGGACTGGG	GTCAAGCCCAATCTGGGACT	atgcgagaaaagccttgtttGTCAAGCCCAATCTGGGACTgttttagagctaaccggt	4	+
50	GCTCAAGCCCAATCTGGGACTGG	GCTCAAGCCCAATCTGGGAC	atgcgagaaaagccttgtttGCTCAAGCCCAATCTGGGACgttttagagctaaccggt	4	+
51	ATTAGATCTAAAAGCCACCCAGG	GTTAGATCTAAAAGCCACCC	atgcgagaaaagccttgtttGTTAGATCTAAAAGCCACCCgttttagagctaaccggt	4	+
52	TCTAAAAGCCACCCAGGCCTTGG	GCTAAAAGCCACCCAGGCCT	atgcgagaaaagccttgtttGCTAAAAGCCACCCAGGCCTgttttagagctaaccggt	4	+
53	CGTTTTCCCAGTCCCAGATTGGG	GGTTTTCCCAGTCCCAGATT	atgcgagaaaagccttgtttGGTTTTCCCAGTCCCAGATTgttttagagctaaccggt	4	-
54	CTGCTGAGCCAATTCTCGAGTGG	GTGCTGAGCCAATTCTCGAG	atgcgagaaaagccttgtttGTGCTGAGCCAATTCTCGAGgttttagagctaaccggt	4	-
55	TGCTGAGCCAATTCTCGAGTGGG	GGCTGAGCCAATTCTCGAGT	atgcgagaaaagccttgtttGGCTGAGCCAATTCTCGAGTgttttagagctaaccggt	4	-
56	TCGAGTGGGTGCTAGGACCAAGG	GCGAGTGGGTGCTAGGACCA	atgcgagaaaagccttgtttGCGAGTGGGTGCTAGGACCAgttttagagctaaccggt	4	-
57	AATCTGCTGCAGAATCGATATGG	GATCTGCTGCAGAATCGATA	atgcgagaaaagccttgtttGATCTGCTGCAGAATCGATAgttttagagctaaccggt	4	-
58	ATAACCTAAACAAATAAATTAGG	GTAACCTAAACAAATAAATT	atgcgagaaaagccttgtttGTAACCTAAACAAATAAATTgttttagagctaaccggt	4	-
59	CAGAATCGATATGGCAAATGTGG	GAGAATCGATATGGCAAATG	atgcgagaaaagccttgtttGAGAATCGATATGGCAAATGgttttagagctaaccggt	4	-
60	TGGGTGCTAGGACCAAGGCCTGG	GGGGTGCTAGGACCAAGGCC	atgcgagaaaagccttgtttGGGGTGCTAGGACCAAGGCCgttttagagctaaccggt	4	-
61	TGCTAGGACCAAGGCCTGGGTGG	GGCTAGGACCAAGGCCTGGG	atgcgagaaaagccttgtttGGCTAGGACCAAGGCCTGGGgttttagagctaaccggt	4	-
62	GGGTGCTAGGACCAAGGCCTGGG	GGGTGCTAGGACCAAGGCCT	atgcgagaaaagccttgtttGGGTGCTAGGACCAAGGCCTgttttagagctaaccggt	4	-
63	GCCTCCTGTCACGCCTGTATCGG	GCCTCCTGTCACGCCTGTAT	atgcgagaaaagccttgtttGCCTCCTGTCACGCCTGTATgttttagagctaaccggt	5	+
64	AGATACCTGTGTGAGTAATTCGG	GGATACCTGTGTGAGTAATT	atgcgagaaaagccttgtttGGATACCTGTGTGAGTAATTgttttagagctaaccggt	5	+
65	CCTCCTGTCACGCCTGTATCGGG	GCTCCTGTCACGCCTGTATC	atgcgagaaaagccttgtttGCTCCTGTCACGCCTGTATCgttttagagctaaccggt	5	+
66	GTGTGTTTGATATGCTTAACCGG	GTGTGTTTGATATGCTTAAC	atgcgagaaaagccttgtttGTGTGTTTGATATGCTTAACgttttagagctaaccggt	5	+
67	CTCTGCTCAGATACAGAAGGTGG	GTCTGCTCAGATACAGAAGG	atgcgagaaaagccttgtttGTCTGCTCAGATACAGAAGGgttttagagctaaccggt	5	+
68	CACATCATCGTGGGTACCCCTGG	GACATCATCGTGGGTACCCC	atgcgagaaaagccttgtttGACATCATCGTGGGTACCCCgttttagagctaaccggt	5	+
69	TCTCTCTGCTCAGATACAGAAGG	GCTCTCTGCTCAGATACAGA	atgcgagaaaagccttgtttGCTCTCTGCTCAGATACAGAgttttagagctaaccggt	5	+
70	CTCCTGTCACGCCTGTATCGGGG	GTCCTGTCACGCCTGTATCG	atgcgagaaaagccttgtttGTCCTGTCACGCCTGTATCGgttttagagctaaccggt	5	+
71	TCCTGTCACGCCTGTATCGGGGG	GCCTGTCACGCCTGTATCGG	atgcgagaaaagccttgtttGCCTGTCACGCCTGTATCGGgttttagagctaaccggt	5	+
72	GGAAGCTCCCCACATCATCGTGG	GGAAGCTCCCCACATCATCG	atgcgagaaaagccttgtttGGAAGCTCCCCACATCATCGgttttagagctaaccggt	5	+
73	GAAGCTCCCCACATCATCGTGGG	GAAGCTCCCCACATCATCGT	atgcgagaaaagccttgtttGAAGCTCCCCACATCATCGTgttttagagctaaccggt	5	+
74	CAGAAGGTGGTCATGGCACTAGG	GAGAAGGTGGTCATGGCACT	atgcgagaaaagccttgtttGAGAAGGTGGTCATGGCACTgttttagagctaaccggt	5	+
75	TCAGATACAGAAGGTGGTCATGG	GCAGATACAGAAGGTGGTCA	atgcgagaaaagccttgtttGCAGATACAGAAGGTGGTCAgttttagagctaaccggt	5	+
76	GGGCACCAACGTGCGTGCTGAGG	GGGCACCAACGTGCGTGCTG	atgcgagaaaagccttgtttGGGCACCAACGTGCGTGCTGgttttagagctaaccggt	5	+
77	CATGGCACTAGGAGACTACATGG	GATGGCACTAGGAGACTACA	atgcgagaaaagccttgtttGATGGCACTAGGAGACTACAgttttagagctaaccggt	5	+
78	ATGGCACTAGGAGACTACATGGG	GTGGCACTAGGAGACTACAT	atgcgagaaaagccttgtttGTGGCACTAGGAGACTACATgttttagagctaaccggt	5	+
79	TGAGGTGCAGAAACTGCAGATGG	GGAGGTGCAGAAACTGCAGA	atgcgagaaaagccttgtttGGAGGTGCAGAAACTGCAGAgttttagagctaaccggt	5	+
80	GAGAACCGAATTACTCACACAGG	GAGAACCGAATTACTCACAC	atgcgagaaaagccttgtttGAGAACCGAATTACTCACACgttttagagctaaccggt	5	-
81	ATTACTCACACAGGTATCTCCGG	GTTACTCACACAGGTATCTC	atgcgagaaaagccttgtttGTTACTCACACAGGTATCTCgttttagagctaaccggt	5	-
82	GGTTAAGCATATCAAACACACGG	GGTTAAGCATATCAAACACA	atgcgagaaaagccttgtttGGTTAAGCATATCAAACACAgttttagagctaaccggt	5	-
83	CACGTTGGTGCCCCCGATACAGG	GACGTTGGTGCCCCCGATAC	atgcgagaaaagccttgtttGACGTTGGTGCCCCCGATACgttttagagctaaccggt	5	-
84	TTCTGTATCTGAGCAGAGAGAGG	GTCTGTATCTGAGCAGAGAG	atgcgagaaaagccttgtttGTCTGTATCTGAGCAGAGAGgttttagagctaaccggt	5	-
85	GCCCCCGATACAGGCGTGACAGG	GCCCCCGATACAGGCGTGAC	atgcgagaaaagccttgtttGCCCCCGATACAGGCGTGACgttttagagctaaccggt	5	-
86	CATATCAAACACACGGCCAGGGG	GATATCAAACACACGGCCAG	atgcgagaaaagccttgtttGATATCAAACACACGGCCAGgttttagagctaaccggt	5	-
87	CAGGGGTACCCACGATGATGTGG	GAGGGGTACCCACGATGATG	atgcgagaaaagccttgtttGAGGGGTACCCACGATGATGgttttagagctaaccggt	5	-
88	AGGGGTACCCACGATGATGTGGG	GGGGGTACCCACGATGATGT	atgcgagaaaagccttgtttGGGGGTACCCACGATGATGTgttttagagctaaccggt	5	-
89	CTGCACCTCAGCACGCACGTTGG	GTGCACCTCAGCACGCACGT	atgcgagaaaagccttgtttGTGCACCTCAGCACGCACGTgttttagagctaaccggt	5	-
90	GCATATCAAACACACGGCCAGGG	GCATATCAAACACACGGCCA	atgcgagaaaagccttgtttGCATATCAAACACACGGCCAgttttagagctaaccggt	5	-
91	GGGGTACCCACGATGATGTGGGG	GGGGTACCCACGATGATGTG	atgcgagaaaagccttgtttGGGGTACCCACGATGATGTGgttttagagctaaccggt	5	-
92	AGCATATCAAACACACGGCCAGG	GGCATATCAAACACACGGCC	atgcgagaaaagccttgtttGGCATATCAAACACACGGCCgttttagagctaaccggt	5	-
93	GTATCTGAGCAGAGAGAGGCAGG	GTATCTGAGCAGAGAGAGGC	atgcgagaaaagccttgtttGTATCTGAGCAGAGAGAGGCgttttagagctaaccggt	5	-
94	TCAACAGCAACACCCAGGTGAGG	GCAACAGCAACACCCAGGTG	atgcgagaaaagccttgtttGCAACAGCAACACCCAGGTGgttttagagctaaccggt	6	+
95	CAACAGCAACACCCAGGTGAGGG	GAACAGCAACACCCAGGTGA	atgcgagaaaagccttgtttGAACAGCAACACCCAGGTGAgttttagagctaaccggt	6	+
96	GCTGACGAAATGTTAAGCCGTGG	GCTGACGAAATGTTAAGCCG	atgcgagaaaagccttgtttGCTGACGAAATGTTAAGCCGgttttagagctaaccggt	6	+
97	AAAGCTCAACAGCAACACCCAGG	GAAGCTCAACAGCAACACCC	atgcgagaaaagccttgtttGAAGCTCAACAGCAACACCCgttttagagctaaccggt	6	+
98	AATGTTAAGCCGTGGATTCAAGG	GATGTTAAGCCGTGGATTCA	atgcgagaaaagccttgtttGATGTTAAGCCGTGGATTCAgttttagagctaaccggt	6	+
99	ATACATCAAGATGTTTGTACTGG	GTACATCAAGATGTTTGTAC	atgcgagaaaagccttgtttGTACATCAAGATGTTTGTACgttttagagctaaccggt	6	+
100	CAAGCAAGACTGCCCTCACCTGG	GAAGCAAGACTGCCCTCACC	atgcgagaaaagccttgtttGAAGCAAGACTGCCCTCACCgttttagagctaaccggt	6	-
101	AGATCTGGTCCTTGAATCCACGG	GGATCTGGTCCTTGAATCCA	atgcgagaaaagccttgtttGGATCTGGTCCTTGAATCCAgttttagagctaaccggt	6	-
102	CAAACATCTTGATGTATTTGGGG	GAAACATCTTGATGTATTTG	atgcgagaaaagccttgtttGAAACATCTTGATGTATTTGgttttagagctaaccggt	6	-
103	AAGCAAGACTGCCCTCACCTGGG	GAGCAAGACTGCCCTCACCT	atgcgagaaaagccttgtttGAGCAAGACTGCCCTCACCTgttttagagctaaccggt	6	-
104	AAACATCTTGATGTATTTGGGGG	GAACATCTTGATGTATTTGG	atgcgagaaaagccttgtttGAACATCTTGATGTATTTGGgttttagagctaaccggt	6	-
105	GGGTGTTGCTGTTGAGCTTTTGG	GGGTGTTGCTGTTGAGCTTT	atgcgagaaaagccttgtttGGGTGTTGCTGTTGAGCTTTgttttagagctaaccggt	6	-
106	TTTGGAATATGTCATAGATCTGG	GTTGGAATATGTCATAGATC	atgcgagaaaagccttgtttGTTGGAATATGTCATAGATCgttttagagctaaccggt	6	-
107	ACAAACATCTTGATGTATTTGGG	GCAAACATCTTGATGTATTT	atgcgagaaaagccttgtttGCAAACATCTTGATGTATTTgttttagagctaaccggt	6	-
108	TACAAACATCTTGATGTATTTGG	GACAAACATCTTGATGTATT	atgcgagaaaagccttgtttGACAAACATCTTGATGTATTgttttagagctaaccggt	6	-
109	TCAACGTGGAACGAGAGGTGGGG	GCAACGTGGAACGAGAGGTG	atgcgagaaaagccttgtttGCAACGTGGAACGAGAGGTGgttttagagctaaccggt	7	+
110	ATCAACGTGGAACGAGAGGTGGG	GTCAACGTGGAACGAGAGGT	atgcgagaaaagccttgtttGTCAACGTGGAACGAGAGGTgttttagagctaaccggt	7	+
111	CATCAACGTGGAACGAGAGGTGG	GATCAACGTGGAACGAGAGG	atgcgagaaaagccttgtttGATCAACGTGGAACGAGAGGgttttagagctaaccggt	7	+
112	GACTGGCCTTTTTTTCCACTAGG	GACTGGCCTTTTTTTCCACT	atgcgagaaaagccttgtttGACTGGCCTTTTTTTCCACTgttttagagctaaccggt	7	+
113	CGAGAGGTGGGGCCCAGTGCAGG	GGAGAGGTGGGGCCCAGTGC	atgcgagaaaagccttgtttGGAGAGGTGGGGCCCAGTGCgttttagagctaaccggt	7	+
114	CCGCCAGTTCTACATCAACGTGG	GCGCCAGTTCTACATCAACG	atgcgagaaaagccttgtttGCGCCAGTTCTACATCAACGgttttagagctaaccggt	7	+
115	CTACATCAACGTGGAACGAGAGG	GTACATCAACGTGGAACGAG	atgcgagaaaagccttgtttGTACATCAACGTGGAACGAGgttttagagctaaccggt	7	+
116	AGTTCATGAGGGACCCCATTCGG	GGTTCATGAGGGACCCCATT	atgcgagaaaagccttgtttGGTTCATGAGGGACCCCATTgttttagagctaaccggt	7	+
117	GTGGGGCCCAGTGCAGGAGGCGG	GTGGGGCCCAGTGCAGGAGG	atgcgagaaaagccttgtttGTGGGGCCCAGTGCAGGAGGgttttagagctaaccggt	7	+
118	GAGGTGGGGCCCAGTGCAGGAGG	GAGGTGGGGCCCAGTGCAGG	atgcgagaaaagccttgtttGAGGTGGGGCCCAGTGCAGGgttttagagctaaccggt	7	+
119	CATTCGGATTCTTGTCAAGAAGG	GATTCGGATTCTTGTCAAGA	atgcgagaaaagccttgtttGATTCGGATTCTTGTCAAGAgttttagagctaaccggt	7	+
120	CAAGAAGGAAGAGTTGACCCTGG	GAAGAAGGAAGAGTTGACCC	atgcgagaaaagccttgtttGAAGAAGGAAGAGTTGACCCgttttagagctaaccggt	7	+
121	AATGCCTTCTGATGTGCTTGAGG	GATGCCTTCTGATGTGCTTG	atgcgagaaaagccttgtttGATGCCTTCTGATGTGCTTGgttttagagctaaccggt	7	+
122	GAAGGAAGAGTTGACCCTGGAGG	GAAGGAAGAGTTGACCCTGG	atgcgagaaaagccttgtttGAAGGAAGAGTTGACCCTGGgttttagagctaaccggt	7	+
123	AAGGAAGAGTTGACCCTGGAGGG	GAGGAAGAGTTGACCCTGGA	atgcgagaaaagccttgtttGAGGAAGAGTTGACCCTGGAgttttagagctaaccggt	7	+
124	GGTGACCAAGAAGTTCATGAGGG	GGTGACCAAGAAGTTCATGA	atgcgagaaaagccttgtttGGTGACCAAGAAGTTCATGAgttttagagctaaccggt	7	+
125	AGGTGACCAAGAAGTTCATGAGG	GGGTGACCAAGAAGTTCATG	atgcgagaaaagccttgtttGGGTGACCAAGAAGTTCATGgttttagagctaaccggt	7	+
126	CTGACAGCAAAACTACCTAGTGG	GTGACAGCAAAACTACCTAG	atgcgagaaaagccttgtttGTGACAGCAAAACTACCTAGgttttagagctaaccggt	7	-
127	GAACTGGCGGATACCCTCCAGGG	GAACTGGCGGATACCCTCCA	atgcgagaaaagccttgtttGAACTGGCGGATACCCTCCAgttttagagctaaccggt	7	-
128	AAGCACATCAGAAGGCATTGTGG	GAGCACATCAGAAGGCATTG	atgcgagaaaagccttgtttGAGCACATCAGAAGGCATTGgttttagagctaaccggt	7	-
129	AGAACTGGCGGATACCCTCCAGG	GGAACTGGCGGATACCCTCC	atgcgagaaaagccttgtttGGAACTGGCGGATACCCTCCgttttagagctaaccggt	7	-
130	TCTTGACAAGAATCCGAATGGGG	GCTTGACAAGAATCCGAATG	atgcgagaaaagccttgtttGCTTGACAAGAATCCGAATGgttttagagctaaccggt	7	-
131	AAACTACCTAGTGGAAAAAAAGG	GAACTACCTAGTGGAAAAAA	atgcgagaaaagccttgtttGAACTACCTAGTGGAAAAAAgttttagagctaaccggt	7	-
132	TTCTTGACAAGAATCCGAATGGG	GTCTTGACAAGAATCCGAAT	atgcgagaaaagccttgtttGTCTTGACAAGAATCCGAATgttttagagctaaccggt	7	-
133	GTTCCACGTTGATGTAGAACTGG	GTTCCACGTTGATGTAGAAC	atgcgagaaaagccttgtttGTTCCACGTTGATGTAGAACgttttagagctaaccggt	7	-
134	CTTCTTGACAAGAATCCGAATGG	GTTCTTGACAAGAATCCGAA	atgcgagaaaagccttgtttGTTCTTGACAAGAATCCGAAgttttagagctaaccggt	7	-
135	GTCACCTCAAGCACATCAGAAGG	GTCACCTCAAGCACATCAGA	atgcgagaaaagccttgtttGTCACCTCAAGCACATCAGAgttttagagctaaccggt	7	-
136	GGGGTCCCTCATGAACTTCTTGG	GGGGTCCCTCATGAACTTCT	atgcgagaaaagccttgtttGGGGTCCCTCATGAACTTCTgttttagagctaaccggt	7	-
137	AGATTTCACTGTATCCGCCATGG	GGATTTCACTGTATCCGCCA	atgcgagaaaagccttgtttGGATTTCACTGTATCCGCCAgttttagagctaaccggt	8	+
138	CAGTCATCTTCATCAACACCCGG	GAGTCATCTTCATCAACACC	atgcgagaaaagccttgtttGAGTCATCTTCATCAACACCgttttagagctaaccggt	8	+
139	CAACCTCCAGGAGTGGAAGCTGG	GAACCTCCAGGAGTGGAAGC	atgcgagaaaagccttgtttGAACCTCCAGGAGTGGAAGCgttttagagctaaccggt	8	+
140	ATTTTTGTCCCCCAACCTCCAGG	GTTTTTGTCCCCCAACCTCC	atgcgagaaaagccttgtttGTTTTTGTCCCCCAACCTCCgttttagagctaaccggt	8	+
141	TGTCCCCCAACCTCCAGGAGTGG	GGTCCCCCAACCTCCAGGAG	atgcgagaaaagccttgtttGGTCCCCCAACCTCCAGGAGgttttagagctaaccggt	8	+
142	TCATCTTCATCAACACCCGGAGG	GCATCTTCATCAACACCCGG	atgcgagaaaagccttgtttGCATCTTCATCAACACCCGGgttttagagctaaccggt	8	+
143	CTTCATCAACACCCGGAGGAAGG	GTTCATCAACACCCGGAGGA	atgcgagaaaagccttgtttGTTCATCAACACCCGGAGGAgttttagagctaaccggt	8	+
144	TGAAACCCTGACCATCACCCAGG	GGAAACCCTGACCATCACCC	atgcgagaaaagccttgtttGGAAACCCTGACCATCACCCgttttagagctaaccggt	8	+
145	ACACCCGGAGGAAGGTGGACTGG	GCACCCGGAGGAAGGTGGAC	atgcgagaaaagccttgtttGCACCCGGAGGAAGGTGGACgttttagagctaaccggt	8	+
146	CATCAACACCCGGAGGAAGGTGG	GATCAACACCCGGAGGAAGG	atgcgagaaaagccttgtttGATCAACACCCGGAGGAAGGgttttagagctaaccggt	8	+
147	AGCGGGCAAACACACCATGGCGG	GGCGGGCAAACACACCATGG	atgcgagaaaagccttgtttGGCGGGCAAACACACCATGGgttttagagctaaccggt	8	-
148	GTGTGTCCAGCTTCCACTCCTGG	GTGTGTCCAGCTTCCACTCC	atgcgagaaaagccttgtttGTGTGTCCAGCTTCCACTCCgttttagagctaaccggt	8	-
149	GGCAGCGGGCAAACACACCATGG	GGCAGCGGGCAAACACACCA	atgcgagaaaagccttgtttGGCAGCGGGCAAACACACCAgttttagagctaaccggt	8	-
150	CAGCTTCCACTCCTGGAGGTTGG	GAGCTTCCACTCCTGGAGGT	atgcgagaaaagccttgtttGAGCTTCCACTCCTGGAGGTgttttagagctaaccggt	8	-
151	GAGCCAGTCCACCTTCCTCCGGG	GAGCCAGTCCACCTTCCTCC	atgcgagaaaagccttgtttGAGCCAGTCCACCTTCCTCCgttttagagctaaccggt	8	-
152	TGAGCCAGTCCACCTTCCTCCGG	GGAGCCAGTCCACCTTCCTC	atgcgagaaaagccttgtttGGAGCCAGTCCACCTTCCTCgttttagagctaaccggt	8	-
153	TGTCCAGCTTCCACTCCTGGAGG	GGTCCAGCTTCCACTCCTGG	atgcgagaaaagccttgtttGGTCCAGCTTCCACTCCTGGgttttagagctaaccggt	8	-
154	AGCTTCCACTCCTGGAGGTTGGG	GGCTTCCACTCCTGGAGGTT	atgcgagaaaagccttgtttGGCTTCCACTCCTGGAGGTTgttttagagctaaccggt	8	-
155	GCTTCCACTCCTGGAGGTTGGGG	GCTTCCACTCCTGGAGGTTG	atgcgagaaaagccttgtttGCTTCCACTCCTGGAGGTTGgttttagagctaaccggt	8	-
156	CTTCCACTCCTGGAGGTTGGGGG	GTTCCACTCCTGGAGGTTGG	atgcgagaaaagccttgtttGTTCCACTCCTGGAGGTTGGgttttagagctaaccggt	8	-
157	GAAGATGACTGCCTGGGTGATGG	GAAGATGACTGCCTGGGTGA	atgcgagaaaagccttgtttGAAGATGACTGCCTGGGTGAgttttagagctaaccggt	8	-
158	GTTGATGAAGATGACTGCCTGGG	GTTGATGAAGATGACTGCCT	atgcgagaaaagccttgtttGTTGATGAAGATGACTGCCTgttttagagctaaccggt	8	-
159	GACTGCCTGGGTGATGGTCAGGG	GACTGCCTGGGTGATGGTCA	atgcgagaaaagccttgtttGACTGCCTGGGTGATGGTCAgttttagagctaaccggt	8	-
160	TGTTGATGAAGATGACTGCCTGG	GGTTGATGAAGATGACTGCC	atgcgagaaaagccttgtttGGTTGATGAAGATGACTGCCgttttagagctaaccggt	8	-
161	TGACTGCCTGGGTGATGGTCAGG	GGACTGCCTGGGTGATGGTC	atgcgagaaaagccttgtttGGACTGCCTGGGTGATGGTCgttttagagctaaccggt	8	-
162	ATCTCGAGCATGCATCTTCTCGG		Not Done - Internal SphI Site Present	8	-
163	ACTGACCTGCTGGTGAGTAGAGG	GCTGACCTGCTGGTGAGTAG	atgcgagaaaagccttgtttGCTGACCTGCTGGTGAGTAGgttttagagctaaccggt	9	+
164	GGAACGAGACGTGATTATGAGGG	GGAACGAGACGTGATTATGA	atgcgagaaaagccttgtttGGAACGAGACGTGATTATGAgttttagagctaaccggt	9	+
165	CTGACCTGCTGGTGAGTAGAGGG	GTGACCTGCTGGTGAGTAGA	atgcgagaaaagccttgtttGTGACCTGCTGGTGAGTAGAgttttagagctaaccggt	9	+
166	AGGAACGAGACGTGATTATGAGG	GGGAACGAGACGTGATTATG	atgcgagaaaagccttgtttGGGAACGAGACGTGATTATGgttttagagctaaccggt	9	+
167	ATTATGAGGGAGTTTCGTTCTGG	GTTATGAGGGAGTTTCGTTC	atgcgagaaaagccttgtttGTTATGAGGGAGTTTCGTTCgttttagagctaaccggt	9	+
168	TCTCTTCCAGCATGGAGATATGG	GCTCTTCCAGCATGGAGATA	atgcgagaaaagccttgtttGCTCTTCCAGCATGGAGATAgttttagagctaaccggt	9	+
169	ATTTGTTTTCTCTTCCAGCATGG	GTTTGTTTTCTCTTCCAGCA	atgcgagaaaagccttgtttGTTTGTTTTCTCTTCCAGCAgttttagagctaaccggt	9	+
170	TTTGATTACCACTGACCTGCTGG	GTTGATTACCACTGACCTGC	atgcgagaaaagccttgtttGTTGATTACCACTGACCTGCgttttagagctaaccggt	9	+
171	GCATGGAGATATGGACCAAAAGG	GCATGGAGATATGGACCAAA	atgcgagaaaagccttgtttGCATGGAGATATGGACCAAAgttttagagctaaccggt	9	+
172	TTTGGTCCATATCTCCATGCTGG	GTTGGTCCATATCTCCATGC	atgcgagaaaagccttgtttGTTGGTCCATATCTCCATGCgttttagagctaaccggt	9	-
173	AGTTCCCTCTACTCACCAGCAGG	GGTTCCCTCTACTCACCAGC	atgcgagaaaagccttgtttGGTTCCCTCTACTCACCAGCgttttagagctaaccggt	9	-
174	TCTACTCACCAGCAGGTCAGTGG	GCTACTCACCAGCAGGTCAG	atgcgagaaaagccttgtttGCTACTCACCAGCAGGTCAGgttttagagctaaccggt	9	-
175	TAATCACGTCTCGTTCCTTTTGG	GAATCACGTCTCGTTCCTTT	atgcgagaaaagccttgtttGAATCACGTCTCGTTCCTTTgttttagagctaaccggt	9	-
176	TCCACAGGTAAGCGTAGATCTGG	GCCACAGGTAAGCGTAGATC	atgcgagaaaagccttgtttGCCACAGGTAAGCGTAGATCgttttagagctaaccggt	10	+
177	TCTTTCTTGACGTAGGCCAGAGG	GCTTTCTTGACGTAGGCCAG	atgcgagaaaagccttgtttGCTTTCTTGACGTAGGCCAGgttttagagctaaccggt	10	+
178	AGAGTTGTCTTTCTTGACGTAGG	GGAGTTGTCTTTCTTGACGT	atgcgagaaaagccttgtttGGAGTTGTCTTTCTTGACGTgttttagagctaaccggt	10	+
179	ACAGGGAAAACTATATCCACAGG	GCAGGGAAAACTATATCCAC	atgcgagaaaagccttgtttGCAGGGAAAACTATATCCACgttttagagctaaccggt	10	+
180	ACTATGACCTTCCCACCAACAGG	GCTATGACCTTCCCACCAAC	atgcgagaaaagccttgtttGCTATGACCTTCCCACCAACgttttagagctaaccggt	10	+
181	CAGAGGCATTGATGTGCAGCAGG	GAGAGGCATTGATGTGCAGC	atgcgagaaaagccttgtttGAGAGGCATTGATGTGCAGCgttttagagctaaccggt	10	+
182	CTATGACCTTCCCACCAACAGGG	GTATGACCTTCCCACCAACA	atgcgagaaaagccttgtttGTATGACCTTCCCACCAACAgttttagagctaaccggt	10	+
183	TCCAGATCTACGCTTACCTGTGG	GCCAGATCTACGCTTACCTG	atgcgagaaaagccttgtttGCCAGATCTACGCTTACCTGgttttagagctaaccggt	10	-
184	GTGGATATAGTTTTCCCTGTTGG	GTGGATATAGTTTTCCCTGT	atgcgagaaaagccttgtttGTGGATATAGTTTTCCCTGTgttttagagctaaccggt	10	-
185	GATATAGTTTTCCCTGTTGGTGG	GATATAGTTTTCCCTGTTGG	atgcgagaaaagccttgtttGATATAGTTTTCCCTGTTGGgttttagagctaaccggt	10	-
186	AGTTTTCCCTGTTGGTGGGAAGG	GGTTTTCCCTGTTGGTGGGA	atgcgagaaaagccttgtttGGTTTTCCCTGTTGGTGGGAgttttagagctaaccggt	10	-
187	ATATAGTTTTCCCTGTTGGTGGG	GTATAGTTTTCCCTGTTGGT	atgcgagaaaagccttgtttGTATAGTTTTCCCTGTTGGTgttttagagctaaccggt	10	-
188	CTGCTGCACATCAATGCCTCTGG	GTGCTGCACATCAATGCCTC	atgcgagaaaagccttgtttGTGCTGCACATCAATGCCTCgttttagagctaaccggt	10	-
189	TTGTTTTCCAGAATCGGTCGAGG	GTGTTTTCCAGAATCGGTCG	atgcgagaaaagccttgtttGTGTTTTCCAGAATCGGTCGgttttagagctaaccggt	11	+
190	TTTTCCAGAATCGGTCGAGGTGG	GTTTCCAGAATCGGTCGAGG	atgcgagaaaagccttgtttGTTTCCAGAATCGGTCGAGGgttttagagctaaccggt	11	+
191	CCTTCCTTGTTTTCCAGAATCGG	GCTTCCTTGTTTTCCAGAAT	atgcgagaaaagccttgtttGCTTCCTTGTTTTCCAGAATgttttagagctaaccggt	11	+
192	CCAGAATCGGTCGAGGTGGACGG	GCAGAATCGGTCGAGGTGGA	atgcgagaaaagccttgtttGCAGAATCGGTCGAGGTGGAgttttagagctaaccggt	11	+
193	GGTGGACGGTTTGGCCGTAAAGG	GGTGGACGGTTTGGCCGTAA	atgcgagaaaagccttgtttGGTGGACGGTTTGGCCGTAAgttttagagctaaccggt	11	+
194	ATCGGTCGAGGTGGACGGTTTGG	GTCGGTCGAGGTGGACGGTT	atgcgagaaaagccttgtttGTCGGTCGAGGTGGACGGTTgttttagagctaaccggt	11	+
195	ACGGTTTGGCCGTAAAGGTGTGG	GCGGTTTGGCCGTAAAGGTG	atgcgagaaaagccttgtttGCGGTTTGGCCGTAAAGGTGgttttagagctaaccggt	11	+
196	CTTCTACAACACCTCCATTGAGG	GTTCTACAACACCTCCATTG	atgcgagaaaagccttgtttGTTCTACAACACCTCCATTGgttttagagctaaccggt	11	+
197	TGTTGCTGACCTCATCTGAGGGG	GGTTGCTGACCTCATCTGAG	atgcgagaaaagccttgtttGGTTGCTGACCTCATCTGAGgttttagagctaaccggt	11	+
198	ATGTTGCTGACCTCATCTGAGGG	GTGTTGCTGACCTCATCTGA	atgcgagaaaagccttgtttGTGTTGCTGACCTCATCTGAgttttagagctaaccggt	11	+
199	TAAAGGTGTGGCTATTAACATGG	GAAAGGTGTGGCTATTAACA	atgcgagaaaagccttgtttGAAAGGTGTGGCTATTAACAgttttagagctaaccggt	11	+
200	AATGTTGCTGACCTCATCTGAGG	GATGTTGCTGACCTCATCTG	atgcgagaaaagccttgtttGATGTTGCTGACCTCATCTGgttttagagctaaccggt	11	+
201	TGGTGACAGAAGAAGACAAGAGG	GGGTGACAGAAGAAGACAAG	atgcgagaaaagccttgtttGGGTGACAGAAGAAGACAAGgttttagagctaaccggt	11	+
202	TCGACCGATTCTGGAAAACAAGG	GCGACCGATTCTGGAAAACA	atgcgagaaaagccttgtttGCGACCGATTCTGGAAAACAgttttagagctaaccggt	11	-
203	CGATTCTGGAAAACAAGGAAGGG	GGATTCTGGAAAACAAGGAA	atgcgagaaaagccttgtttGGATTCTGGAAAACAAGGAAgttttagagctaaccggt	11	-
204	GATTCTGGAAAACAAGGAAGGGG	GATTCTGGAAAACAAGGAAG	atgcgagaaaagccttgtttGATTCTGGAAAACAAGGAAGgttttagagctaaccggt	11	-
205	CTCAATGGAGGTGTTGTAGAAGG	GTCAATGGAGGTGTTGTAGA	atgcgagaaaagccttgtttGTCAATGGAGGTGTTGTAGAgttttagagctaaccggt	11	-
206	TGTTAATAGCCACACCTTTACGG	GGTTAATAGCCACACCTTTA	atgcgagaaaagccttgtttGGTTAATAGCCACACCTTTAgttttagagctaaccggt	11	-
207	ATGAGGTCAGCAACATTGAGGGG	GTGAGGTCAGCAACATTGAG	atgcgagaaaagccttgtttGTGAGGTCAGCAACATTGAGgttttagagctaaccggt	11	-
208	GAGGGGCATTTCCTCAATGGAGG	GAGGGGCATTTCCTCAATGG	atgcgagaaaagccttgtttGAGGGGCATTTCCTCAATGGgttttagagctaaccggt	11	-
209	ATTGAGGGGCATTTCCTCAATGG	GTTGAGGGGCATTTCCTCAA	atgcgagaaaagccttgtttGTTGAGGGGCATTTCCTCAAgttttagagctaaccggt	11	-
210	AGATGAGGTCAGCAACATTGAGG	GGATGAGGTCAGCAACATTG	atgcgagaaaagccttgtttGGATGAGGTCAGCAACATTGgttttagagctaaccggt	11	-
211	GATGAGGTCAGCAACATTGAGGG	GATGAGGTCAGCAACATTGA	atgcgagaaaagccttgtttGATGAGGTCAGCAACATTGAgttttagagctaaccggt	11	-
212	GCAGGACAGCCCCTCAGATGAGG	GCAGGACAGCCCCTCAGATG	atgcgagaaaagccttgtttGCAGGACAGCCCCTCAGATGgttttagagctaaccggt	11	-
