# Supplementary material for: Identification and characterization of hippuristanol-resistant mutants reveals eIF4A1 dependencies within mRNA 5′ leader regions
Source: Nucleic Acids Res. 2020 Aug 7;48(17):9521–37. doi: 10.1093/nar/gkaa662 (PMC7515738; doi:10.1093/nar/gkaa662)
Supplement: gkaa662_Supplemental_Files [file gkaa662_supplemental_files.zip › Table S2.xlsx]

## Sheet: Cpf1
Table S2. Sequence of sgRNAs for Cpf1 targeting of all human DDX2A coding exons
gRNA #	ChopChop prediction	Prediction w/o PAM	Sequence of oligo ordered	Exon targeted	Strand targeted
			(gc)gcatgcgagaaaagccttgtttgaatttctactcttgtagatXXXXXXXXXXXXXXXXXXXXXXXXtttttttctcgag
			SphI sgRNA XhoI
1	TTTCTAAGGATCATGTCTGCGAGCCAGG	TAAGGATCATGTCTGCGAGCCAGG	gcatgcgagaaaagccttgtttgaatttctactcttgtagatTAAGGATCATGTCTGCGAGCCAGGtttttttctcgag	1	+
2	TTTCTTACCGGGAATCCTGGCTCGCAGA	TTACCGGGAATCCTGGCTCGCAGA	gcatgcgagaaaagccttgtttgaatttctactcttgtagatTTACCGGGAATCCTGGCTCGCAGAtttttttctcgag	1	-
3	TTTAAACCAACAGATCCAGAGACAATGG	AACCAACAGATCCAGAGACAATGG	gcatgcgagaaaagccttgtttgaatttctactcttgtagatAACCAACAGATCCAGAGACAATGGtttttttctcgag	2	+
4	TTTCTCCAGTCTCACCTCGATGACGCCT	TCCAGTCTCACCTCGATGACGCCT	gcatgcgagaaaagccttgtttgaatttctactcttgtagatTCCAGTCTCACCTCGATGACGCCTtttttttctcgag	2	-
5	TTTCTTTGCATCCCCTAGAGTAACTGGA	TTTGCATCCCCTAGAGTAACTGGA	gcatgcgagaaaagccttgtttgaatttctactcttgtagatTTTGCATCCCCTAGAGTAACTGGAtttttttctcgag	3	+
6	TTTGCATCCCCTAGAGTAACTGGAATGA	CATCCCCTAGAGTAACTGGAATGA	gcatgcgagaaaagccttgtttgaatttctactcttgtagatCATCCCCTAGAGTAACTGGAATGAtttttttctcgag	3	+
7	TTTAATTTCTTTGCATCCCCTAGAGTAA	ATTTCTTTGCATCCCCTAGAGTAA	gcatgcgagaaaagccttgtttgaatttctactcttgtagatATTTCTTTGCATCCCCTAGAGTAAtttttttctcgag	3	+
8	TTTGAGAAGCCCTCTGCCATCCAGCAGC	AGAAGCCCTCTGCCATCCAGCAGC	gcatgcgagaaaagccttgtttgaatttctactcttgtagatAGAAGCCCTCTGCCATCCAGCAGCtttttttctcgag	3	+
9	TTTGATGACATGAACCTCTCGGAGTCCC	ATGACATGAACCTCTCGGAGTCCC	gcatgcgagaaaagccttgtttgaatttctactcttgtagatATGACATGAACCTCTCGGAGTCCCtttttttctcgag	3	+
10	TTTATTTGTTTAGGTTATGATGTGATTG	TTTGTTTAGGTTATGATGTGATTG	gcatgcgagaaaagccttgtttgaatttctactcttgtagatTTTGTTTAGGTTATGATGTGATTGtttttttctcgag	4	+
11	TTTGTTTAGGTTATGATGTGATTGCTCA	TTTAGGTTATGATGTGATTGCTCA	gcatgcgagaaaagccttgtttgaatttctactcttgtagatTTTAGGTTATGATGTGATTGCTCAtttttttctcgag	4	+
12	TTTAGGTTATGATGTGATTGCTCAAGCC	GGTTATGATGTGATTGCTCAAGCC	gcatgcgagaaaagccttgtttgaatttctactcttgtagatGGTTATGATGTGATTGCTCAAGCCtttttttctcgag	4	+
13	TTTGCCATATCGATTCTGCAGCAGATTG	CCATATCGATTCTGCAGCAGATTG	gcatgcgagaaaagccttgtttgaatttctactcttgtagatCCATATCGATTCTGCAGCAGATTGtttttttctcgag	4	+
14	TTTCCCAGTCCCAGATTGGGCTTGAGCA	CCAGTCCCAGATTGGGCTTGAGCA	gcatgcgagaaaagccttgtttgaatttctactcttgtagatCCAGTCCCAGATTGGGCTTGAGCAtttttttctcgag	4	-
15	TTTAGATCTAATTCAATCTGCTGCAGAA	GATCTAATTCAATCTGCTGCAGAA	gcatgcgagaaaagccttgtttgaatttctactcttgtagatGATCTAATTCAATCTGCTGCAGAAtttttttctcgag	4	-
16	TTTGATATGCTTAACCGGAGATACCTGT	ATATGCTTAACCGGAGATACCTGT	gcatgcgagaaaagccttgtttgaatttctactcttgtagatATATGCTTAACCGGAGATACCTGTtttttttctcgag	5	+
17	TTTCTGCACCTCAGCACGCACGTTGGTG	TGCACCTCAGCACGCACGTTGGTG	gcatgcgagaaaagccttgtttgaatttctactcttgtagatTGCACCTCAGCACGCACGTTGGTGtttttttctcgag	5	-
18	TTTCTTCTCTAGCCCCCAAATACATCAA	TTCTCTAGCCCCCAAATACATCAA	gcatgcgagaaaagccttgtttgaatttctactcttgtagatTTCTCTAGCCCCCAAATACATCAAtttttttctcgag	6	+
19	TTTGTACTGGATGAAGCTGACGAAATGT	TACTGGATGAAGCTGACGAAATGT	gcatgcgagaaaagccttgtttgaatttctactcttgtagatTACTGGATGAAGCTGACGAAATGTtttttttctcgag	6	+
20	TTTGGGGGCTAGAGAAGAAAAAAAAAGC	GGGGCTAGAGAAGAAAAAAAAAGC	gcatgcgagaaaagccttgtttgaatttctactcttgtagatGGGGCTAGAGAAGAAAAAAAAAGCtttttttctcgag	6	-
21	TTTCGTCAGCTTCATCCAGTACAAACAT	GTCAGCTTCATCCAGTACAAACAT	gcatgcgagaaaagccttgtttgaatttctactcttgtagatGTCAGCTTCATCCAGTACAAACATtttttttctcgag	6	-
22	TTTGGAATATGTCATAGATCTGGTCCTT	GAATATGTCATAGATCTGGTCCTT	gcatgcgagaaaagccttgtttgaatttctactcttgtagatGAATATGTCATAGATCTGGTCCTTtttttttctcgag	6	-
23	TTTCCACTAGGTAGTTTTGCTGTCAGCC	CACTAGGTAGTTTTGCTGTCAGCC	gcatgcgagaaaagccttgtttgaatttctactcttgtagatCACTAGGTAGTTTTGCTGTCAGCCtttttttctcgag	7	+
24	TTTGCTGTCAGCCACAATGCCTTCTGAT	CTGTCAGCCACAATGCCTTCTGAT	gcatgcgagaaaagccttgtttgaatttctactcttgtagatCTGTCAGCCACAATGCCTTCTGATtttttttctcgag	7	+
25	TTTCACTGTATCCGCCATGGTGTGTTTG	ACTGTATCCGCCATGGTGTGTTTG	gcatgcgagaaaagccttgtttgaatttctactcttgtagatACTGTATCCGCCATGGTGTGTTTGtttttttctcgag	8	+
26	TTTGTCCCCCAACCTCCAGGAGTGGAAG	TCCCCCAACCTCCAGGAGTGGAAG	gcatgcgagaaaagccttgtttgaatttctactcttgtagatTCCCCCAACCTCCAGGAGTGGAAGtttttttctcgag	8	+
27	TTTCATACAAGTCACATAGTGTGTCCAG	ATACAAGTCACATAGTGTGTCCAG	gcatgcgagaaaagccttgtttgaatttctactcttgtagatATACAAGTCACATAGTGTGTCCAGtttttttctcgag	8	-
28	TTTCTCTTCCAGCATGGAGATATGGACC	TCTTCCAGCATGGAGATATGGACC	gcatgcgagaaaagccttgtttgaatttctactcttgtagatTCTTCCAGCATGGAGATATGGACCtttttttctcgag	9	+
29	TTTGTTTTCTCTTCCAGCATGGAGATAT	TTTTCTCTTCCAGCATGGAGATAT	gcatgcgagaaaagccttgtttgaatttctactcttgtagatTTTTCTCTTCCAGCATGGAGATATtttttttctcgag	9	+
30	TTTGATTACCACTGACCTGCTGGTGAGT	ATTACCACTGACCTGCTGGTGAGT	gcatgcgagaaaagccttgtttgaatttctactcttgtagatATTACCACTGACCTGCTGGTGAGTtttttttctcgag	9	+
31	TTTCGTTCTGGCTCTAGCAGAGTTTTGA	GTTCTGGCTCTAGCAGAGTTTTGA	gcatgcgagaaaagccttgtttgaatttctactcttgtagatGTTCTGGCTCTAGCAGAGTTTTGAtttttttctcgag	9	+
32	TTTGCTATCAGTTCCCTCTACTCACCAG	CTATCAGTTCCCTCTACTCACCAG	gcatgcgagaaaagccttgtttgaatttctactcttgtagatCTATCAGTTCCCTCTACTCACCAGtttttttctcgag	9	-
33	TTTGGTCCATATCTCCATGCTGGAAGAG	GTCCATATCTCCATGCTGGAAGAG	gcatgcgagaaaagccttgtttgaatttctactcttgtagatGTCCATATCTCCATGCTGGAAGAGtttttttctcgag	9	-
34	TTTCTTGACGTAGGCCAGAGGCATTGAT	TTGACGTAGGCCAGAGGCATTGAT	gcatgcgagaaaagccttgtttgaatttctactcttgtagatTTGACGTAGGCCAGAGGCATTGATtttttttctcgag	10	+
35	TTTAGTCATCAACTATGACCTTCCCACC	GTCATCAACTATGACCTTCCCACC	gcatgcgagaaaagccttgtttgaatttctactcttgtagatGTCATCAACTATGACCTTCCCACCtttttttctcgag	10	+
36	TTTCTTTAGTCATCAACTATGACCTTCC	TTTAGTCATCAACTATGACCTTCC	gcatgcgagaaaagccttgtttgaatttctactcttgtagatTTTAGTCATCAACTATGACCTTCCtttttttctcgag	10	+
37	TTTCCCTGTTGGTGGGAAGGTCATAGTT	CCTGTTGGTGGGAAGGTCATAGTT	gcatgcgagaaaagccttgtttgaatttctactcttgtagatCCTGTTGGTGGGAAGGTCATAGTTtttttttctcgag	10	-
38	TTTCCAGAATCGGTCGAGGTGGACGGTT	CAGAATCGGTCGAGGTGGACGGTT	gcatgcgagaaaagccttgtttgaatttctactcttgtagatCAGAATCGGTCGAGGTGGACGGTTtttttttctcgag	11	+
39	TTTGGCCGTAAAGGTGTGGCTATTAACA	GCCGTAAAGGTGTGGCTATTAACA	gcatgcgagaaaagccttgtttgaatttctactcttgtagatGCCGTAAAGGTGTGGCTATTAACAtttttttctcgag	11	+
40	TTTACGGCCAAACCGTCCACCTCGACCG	CGGCCAAACCGTCCACCTCGACCG	gcatgcgagaaaagccttgtttgaatttctactcttgtagatCGGCCAAACCGTCCACCTCGACCGtttttttctcgag	11	-
41	TTTCCTCAATGGAGGTGTTGTAGAAGGT	CTCAATGGAGGTGTTGTAGAAGGT	gcatgcgagaaaagccttgtttgaatttctactcttgtagatCTCAATGGAGGTGTTGTAGAAGGTtttttttctcgag	11	-
