# Supplementary material for: Identification and characterization of hippuristanol-resistant mutants reveals eIF4A1 dependencies within mRNA 5′ leader regions
Source: Nucleic Acids Res. 2020 Aug 7;48(17):9521–37. doi: 10.1093/nar/gkaa662 (PMC7515738; doi:10.1093/nar/gkaa662)
Supplement: gkaa662_Supplemental_Files [file gkaa662_supplemental_files.zip › Table S4.xlsx]

## Sheet: Sheet1
Table S4. Sequence of 5' leaders tested for validation and highlighting sequence features.
Gene Name	Transcript ID	5' Leader Sequence Tested	5' Leader Length	%A	%T	%G	%C	%GC	%Purines	%Pyrimidines	Total %
WNK1	ENST00000535572	atttagcgcggagagtttcccgggtggacgcggctcctctctcggccactccgcacccccatcttcggtgacagaaggcgcctggtgggggtggctgctcttttctctccctgttccccctcacccagtcctctaggtctcctctcctcttgcctcagagaagcagcggagctcgggccccgcggtgagcggccctcccctccccgccgttccctcctccgtcagcccccggcaccggcccgggaggagacgggtttgccaggcctggggcgggcggggaggcctcggggaagggggggcccgctcctcaggcgccgaggctccgaggctccggcccttcgcctctgggcgatgggcgacctgtgaggccggtccccatcgctgggggcgcgtgtggga…	973	8.94142	16.0329	33.2991	41.7266	75.0257	42.2405	57.7595	100
4EBP2	ENST00000373218	gaccagcttccccaactccctctggctcccgccttcgcccgcttccggtcgtcgtcgtcgccgctgctgccgctgctgttgctcctgaggctgctggctgaggccggaggatcgagcggcggcggcggcggcggctgagagggcggcggcgggagcggagcgggacgagggaacgggaggaagcgagcgaggagcgcgcagagcgcgcttttccgtccgcctgaggagccgaagcagccccggccccgccgccgccgcctgcccgccggacaaagccgagagcccgcgcccacagcc	297	12.7946	11.4478	38.3838	37.3737	75.7576	51.1785	48.8215	100
PCBP2	ENST00000359282	cccagaccagcagaggcagcagccggagcagccgcagcctgcgccctctcccgcccgcccgccctccgcccgcccgcccgccctccgccgccctccacccgccccggggtctctttcccccttcctcctcctcctcctccacccccccttcctcctccgcccgcccgcggggcccccctcgccttcccgcccgcccctattgttccgcccccggcctcccgcccttccccttcccgcccgctccccttttcccctcagtcgcctcgcgcctgcagtttttggctttcacccccaaccagtgaccaaagacttgaccactcaaagtccagctccccagaacactgctcgac	350	10	17.1429	18	54.8571	72.8571	28	72	100
ODC1	ENST00000234111	gtcagtccctcctgtagccgccgccgccgccgcccgccgcccctctgccagcagctccggcgccacctcgggccggcgtctccggcgggcgggagccaggcgctgacgggcgcggcgggggcggccgagcgctcctgcggctgcgactcaggctccggcgtctgcgcttccccatggggctggcctgcggcgcctgggcgctctgagattgtcactgctgttccaagggcacacgcagagggatttggaattcctggagagttgcctttgtgagaagctggaaatatttctttcaattccatctcttagttttccataggaacatcaagaaatc	334	14.0719	20.0599	32.3353	33.5329	65.8683	46.4072	53.5928	100
CCNG1	ENST00000340828	agggcaggcgcggccccttcggctccgagctgaccctgatcagggccgagttgtctcggcggcgctgccgaggcctccacccaggacagtccccctccccgggcctctctcctcttgcctacgagtcccctctcctcgtaggcctctcggatctgatatcgtggggtgaggtgagcaggcccggggagggtggttaccgctgaggagctgcagtctctgtcaag	224	12.5	19.6429	33.0357	34.8214	67.8571	45.5357	54.4643	100
CCNI	ENST00000237654	ctccctccccagccttccccgcgagcggacgcggcagcgcctctgtctcgctttttcttatttttcccccctttcccctttctttttttttttttcttttcttttctcccctccccccctttcaccatttcccctcggaggcgctttccccgggcaggggcagagccggtctcaccccccgcctctccccggcccccgccgccctatggcgagagggagccccctcccaacccgggctcgagcggcggcggcctcaggccgggggtcatcatggaactaattcgctgaccgacccagcggccgcagccgtgcgtcccgctcgagcgccagcgcccgcgcccgcgccccccgatccgcttcccctttctccctcctcagttggccgagtcgtcccgcgcg…	561	13.5472	19.7861	27.2727	39.3939	66.6667	40.82	59.18	100
CREBBP	ENST00000262367	ttcttttttttttaattgaggaatcaacagccgccatcttgtcgcggacccgaccggggcttcgagcgcgatctactcggccccgccggtcccgggccccacaaccgcccgcgcaccccgctccgcccggccggcccgctccgcccggccctcggcgcccgccccggcggccccgctcgcctctcggctcggcctcccggagcccggcggcggcggcggcggcagcggcggcggcggcggcggaacggggggtgggggggccgcggcggcggcggcgaccccgctcggcgcattgtttttcctcacggcggcggcggcggcgggccgcgggccgggagcggagcccggagccccctcgtcgtcgggccgcgagcgaattcattaagtggggcgcggggg…	810	7.28395	11.7284	40.7407	40.2469	80.9877	48.0247	51.9753	100
ATP5PO	ENST00000290299	ctcttcccactcgggtttgacctacagccgcccgggagaag	41	17.0732	19.5122	26.8293	36.5854	63.4146	43.9024	56.0976	100
NDUFS6	ENST00000274137	aaaggccagcggcgcaaa	18	38.8889	0	33.3333	27.7778	61.1111	72.2222	27.7778	100
4EBP1	ENST00000338825	agggcagcgagaggttcgcgggtgcagcgcacaggagacc	40	22.5	7.5	45	25	70	67.5	32.5	100
Hits	Minimum %C	Maximum %C	Mean %C	Median %C	Mean %GC	Median %GC
	33.5329	54.8571	40.279	39.3939	72.1457	72.8571
Negatives	Minimum %C	Maximum %C	Mean %C	Median %C	Mean %GC
	25	36.5854	29.7877	27.7778	64.8419	63.4146
