# Supplementary material for: Identification and characterization of hippuristanol-resistant mutants reveals eIF4A1 dependencies within mRNA 5′ leader regions
Source: Nucleic Acids Res. 2020 Aug 7;48(17):9521–37. doi: 10.1093/nar/gkaa662 (PMC7515738; doi:10.1093/nar/gkaa662)
Supplement: gkaa662_Supplemental_Files [file gkaa662_supplemental_files.zip › Table S5.xlsx]

## Sheet: Sheet1
Table S5. Sequence of 5' leaders tested for %GC and %C validation in Fig 8 and highlighting sequence features.
Name	Sequence	Length	MFE (kcal/mol)	Average Group MFE	A%	U%	G%	C%	AU%	GC%
Short-LoC_1	agttcttaataccgggtaccggca	24	-4.7	-3.26667	25	25	25	25	50	50
Short-LoC_2	ttttagtgaccggaactaaccgcg	24	-2.2		25	25	25	25	50	50
Short-LoC_3	ccaaggtgattccagggtctatac	24	-2.9		25	25	25	25	50	50
Long-LoC_1	ccgctctgagattgaagtcttctttgataagtactctacggctcaaaaaacgtgtaactgatattaagtgccgtgcctggatcatctctagggcggagccacagacctcactagcgattgcgtacgagtgacaagacctggtcgcctg	148	-36.7	-37.4	25	25	25	25	50	50
Long-LoC_2	cctgacttccttccatcgttttttggttaccgcgtagcacttaaacgaaaagaacatcgggattctgttgaagagacgtgcccgttcatcccgaccaggcgtagtgaaacagcaacctggattcttagtctagggaacgtggcaaggc	148	-36.7		25	25	25	25	50	50
Long-LoC_3	ggaacactaggaaaagaccatcggtagccactgtttccgcgagtaaccattaggtatccggtaatacaacctggaacgaatctttgtaaactcccatctcacggattgtgcctaggggtgcttttgtcagccacgctagtgtgctggc	148	-38.8		25	25	25	25	50	50
Short-HiC_1	cgctccaattatcacacttcacgg	24	0	-0.566667	25	25	12.5	37.5	50	50
Short-HiC_2	ctaggcaatccccttttcgaacac	24	-0.7		25	25	12.5	37.5	50	50
Short-HiC_3	cacagcctcacgactactgtttca	24	-1		25	25	12.5	37.5	50	50
Long-HiC_1	ccgatcatttagaacgaatatcctcgcaagtcgcaagctgtaattatcgatacaacttcctgacgtctattcccccgcctccggggttactaacaccctctccgcctacctccgcccctactctaaactaacacacccattcttacta	148	-18.8	-16.2667	25	25.6757	12.1622	37.1622	50.6757	49.3243
Long-HiC_2	ttcctacctccctactaaccaactccatactctgaaaaacattcctggcattggaactctgcgcggtcgttctaactccttcgcactttcttcaaccctcaaactaccagtcgatccaccaatctctaacatacgggtgcccgcacac	148	-14.1		25	25.6757	12.1622	37.1622	50.6757	49.3243
Long-HiC_3	cccaccctcaccttgtcttacccaccaacatcggccagtcattacgcagactgcgtctctcactaccgatcaagtaacacttcgcacaaatccagtttactccctcactccagttcataataccataacgcttgttctcctggaagct	148	-15.9		25	25.6757	12.1622	37.1622	50.6757	49.3243
Short-HiGC_1	caaattccggcgctcggcgcggcg	24	-6.5	-4.5	12.5	12.5	37.5	37.5	25	75
Short-HiGC_2	ggcctggcccgtccgaggaatcgc	24	-3.2		12.5	12.5	37.5	37.5	25	75
Short-HiGC_3	ccggatcaccgcgggcttcgaggc	24	-3.8		12.5	12.5	37.5	37.5	25	75
Long-HiGC_1	ccgtgcgggggcaccccgggggggggtcggctacttggccaccctcccgggcgaaaatccctgcctggcaccagagcgcgcgaccgcatctgggaagccggtcgcgcccggccgcgaccgaattatctctggtcgcggttcgggcccg	148	-88.3	-77.9	12.1622	13.5135	37.1622	37.1622	25.6757	74.3243
Long-HiGC_2	ccggtcggccggcgaccgggttcgagggacacgctgggccgcgcctgccgatctcgcgcgcgcggcagtgtaccctccgcccccagcagcagggcacggtagatcgcagcctgcactgagcccctcgctgtgcgggactaggggcgtt	148	-74		12.1622	13.5135	37.1622	37.1622	25.6757	74.3243
Long-HiGC_3	acctggccggcgccccgtctctgagcgagtccgcgcgatcgggcggcgccggcacagggtctttctcgtggagcgaccgggcgataacacgcgcctgacccccctctgcagtgggctcgacggcgcgcgcggcccggtaggacctgga	148	-71.4		12.1622	13.5135	37.1622	37.1622	25.6757	74.3243
CAU-1	cttcttaaaattcactttacacaa	24	0		37.5	37.5	0	25	75	25
CA-1	acaaacaaacacaaccacaaaaac	24	0	0	66.6667	0	0	33.3333	66.6667	33.3333
CA-2	aaaaaccccaacacaacaaaaaca	24	0		66.6667	0	0	33.3333	66.6667	33.3333
