# Supplementary material for: Identification and characterization of hippuristanol-resistant mutants reveals eIF4A1 dependencies within mRNA 5′ leader regions
Source: Nucleic Acids Res. 2020 Aug 7;48(17):9521–37. doi: 10.1093/nar/gkaa662 (PMC7515738; doi:10.1093/nar/gkaa662)
Supplement: gkaa662_Supplemental_Files [file gkaa662_supplemental_files.zip › Table S6.xlsx]

## Sheet: Sheet1
Table S6. Unprocessed and processd Fluc and Rluc data for Fig 8b.
Exp1
	eIF4EBP2 DMSO Firefly		eIF4EBP2 Hipp Firefly		eIF4EBP2 DMSO Renilla		eIF4EBP2 Hipp Renilla		CAU DMSO Firefly		CAU Hipp Firefly		CAU DMSO Renilla		CAU Hipp Renilla		CA DMSO Firefly		CA Hipp Firefly		CA DMSO Renilla		CA Hipp Renilla		Short-LoC DMSO Firefly		Short-LoC Hipp Firefly		Short-LoC DMSO Renilla		Short-LoC Hipp Renilla		Long-LoC DMSO Firefly		Long-LoC Hipp Firefly		Long-LoC DMSO Renilla		Long-LoC Hipp Renilla		Short-HiC DMSO Firefly		Short-HiC Hipp Firefly		Short-HiC DMSO Renilla		Short-HiC Hipp Renilla		Long-HiC DMSO Firefly
Construct 1	28273	25022	2256	1794	55014	51246	111739	108727	35971	31659	28503	35024	33715	24379	53058	59763	95616	88734	99650	100855	54533	61862	100508	114397	67287	68814	56357	55356	66983	41144	108471	102820	119873	92120	102848	105609	98291	66740	112936	118074	29744	26626	17682	17795	39793	34990	84737	87714	86880
Construct 2																	96539	89797	86286	77711	74189	57895	110063	101486	84682	89696	89605	72505	41316	47131	64386	83338	135914	95480	111439	103395	109354	71952	136322	162578	52490	51586	29573	35066	63634	57357	155122	144963	119255
Construct 3																									66024	51846	51761	58733	65922	33984	74774	68082	79598	70067	44600	53032	90026	81474	190110	136032	67799	65582	64102	41151	35760	50158	75416	118810	94159
Exp2
	eIF4EBP2 DMSO Firefly		eIF4EBP2 Hipp Firefly		eIF4EBP2 DMSO Renilla		eIF4EBP2 Hipp Renilla		CAU DMSO Firefly		CAU Hipp Firefly		CAU DMSO Renilla		CAU Hipp Renilla		CA DMSO Firefly		CA Hipp Firefly		CA DMSO Renilla		CA Hipp Renilla		Short-LoC DMSO Firefly		Short-LoC Hipp Firefly		Short-LoC DMSO Renilla		Short-LoC Hipp Renilla		Long-LoC DMSO Firefly		Long-LoC Hipp Firefly		Long-LoC DMSO Renilla		Long-LoC Hipp Renilla		Short-HiC DMSO Firefly		Short-HiC Hipp Firefly		Short-HiC DMSO Renilla		Short-HiC Hipp Renilla		Long-HiC DMSO Firefly
Construct 1	15713	15841	851	933	36351	30179	75404	102131	16828	20856	11003	11121	20190	19624	43424	42623	54348	48123	30773	37389	37804	31061	77691	67438	47829	51677	38448	24077	42863	50564	89284	116699	96534	78173	71802	64616	91496	58512	147634	145958	23071	22849	13361	12950	27946	29700	53591	53601	72913
Construct 2																	63057	61797	41924	27198	43148	41270	95564	105847	64498	75209	43108	47051	43053	43263	102493	100302	91760	89793	60211	71656	68681	64874	148580	138824	44242	45673	18419	16381	47526	33181	79013	91595	81948
Construct 3																									54135	54527	31995	26699	49940	50242	102709	102549	68577	74680	55827	51679	70642	83210	155151	133672	49979	58229	39275	39583	29482	27872	57749	46177	79983
Exp3
	eIF4EBP2 DMSO Firefly		eIF4EBP2 Hipp Firefly		eIF4EBP2 DMSO Renilla		eIF4EBP2 Hipp Renilla		CAU DMSO Firefly		CAU Hipp Firefly		CAU DMSO Renilla		CAU Hipp Renilla		CA DMSO Firefly		CA Hipp Firefly		CA DMSO Renilla		CA Hipp Renilla		Short-LoC DMSO Firefly		Short-LoC Hipp Firefly		Short-LoC DMSO Renilla		Short-LoC Hipp Renilla		Long-LoC DMSO Firefly		Long-LoC Hipp Firefly		Long-LoC DMSO Renilla		Long-LoC Hipp Renilla		Short-HiC DMSO Firefly		Short-HiC Hipp Firefly		Short-HiC DMSO Renilla		Short-HiC Hipp Renilla		Long-HiC DMSO Firefly
Construct 1	24347	24138	1942	1372	70744	64474	158392	152154	34994	32228	23004	30076	33778	27419	68228	54148	85173	75027	70381	52040	51312	58011	115146	109944	46884	53386	30900	29423	43580	40521	85746	71534	96192	105204	63409	83104	54700	61331	122478	96856	24420	26527	11299	11855	21437	26251	63116	61374	79720
Construct 2																	63427	70616	44721	53922	38808	43325	101848	96688	73662	94201	47546	36438	38409	41570	75950	86163	77116	98689	81074	76391	54697	69567	128125	116968	39284	48639	37891	19503	53145	51286	82242	95728	96348
Construct 3																									54848	59225	24017	27958	35313	41653	103888	85111	81506	75227	55509	63196	64566	64050	131031	108969	58809	47241	40216	33167	29019	34643	67733	64629	73580
Average normalized firefly expression across triplicates
	Construct 1			Construct 2			Construct 3
	A:Y1	A:Y2	A:Y3	B:Y1	B:Y2	B:Y3	C:Y1	C:Y2	C:Y3
0.25% DMSO	1	1	1	1	1	1	1	1	1
eIF4EBP2 Hipp Firefly	0.0759921	0.056538	0.068351
eIF4EBP2 Hipp Renilla	2.07478	2.6685	2.29663
CAU Hipp Firefly	0.939332	0.587093	0.789622
CAU Hipp Renilla	1.94204	2.16122	1.99971
CA Hipp Firefly	1.08763	0.665183	0.764176	0.880114	0.553623	0.735906
CA Hipp Renilla	1.84634	2.10744	2.05894	1.60162	2.38588	2.41725
Short-LoC Hipp Firefly	0.82081	0.628354	0.601606	0.929647	0.645343	0.500313	0.937423	0.540152	0.455629
Short-LoC Hipp Renilla	1.9541	2.20475	1.87013	1.6702	2.34945	2.02694	1.4299	2.04885	2.45562
Long-LoC Hipp Firefly	0.98332	0.780839	0.727487	0.928434	0.726328	0.89568	0.757371	0.779396	0.629765
Long-LoC Hipp Renilla	1.3998	1.95718	1.89031	1.64859	2.15195	1.97236	1.9017	1.87728	1.86602
Short-HiC Hipp Firefly	0.62936	0.572975	0.454472	0.621075	0.387032	0.652776	0.789115	0.728763	0.691966
Short-HiC Hipp Renilla	2.30602	1.85949	2.61051	2.48023	2.11392	1.70419	2.2606	1.81201	2.07914
Long-HiC Hipp Firefly	0.717952	0.528846	0.447646	0.485567	0.505961	0.488983	0.603491	0.386005	0.494038
Long-HiC Hipp Renilla	1.76515	1.92274	1.73294	2.15831	2.00356	2.18311	1.83092	2.04933	2.11327
Short-HiGC Hipp Firefly	1.18957	0.957145	0.750201	0.88335	0.366222	0.464241	0.733604	0.338832	0.381264
Short-HiGC Hipp Renilla	1.72593	1.76679	2.24176	1.88477	2.05887	2.19119	1.62508	1.89601	2.31016
Long-HiGC Hipp Firefly	0.30237	0.15869	0.154272	0.388073	0.114242	0.17991	0.517661	0.200606	0.401932
Long-HiGC Hipp Renilla	1.81543	2.19242	2.17754	1.75059	1.96128	2.19311	2.06011	2.37658	2.08275
Individual construct means across triplicates
	Construct 1			Construct 2			Construct 3
	Mean	SD	N	Mean	SD	N	Mean	SD	N
0.25% DMSO	1	0	3	1	0	3	1	0	3
eIF4EBP2 Hipp Firefly	0.0669604	0.00980133	3
eIF4EBP2 Hipp Renilla	2.34664	0.3	3
CAU Hipp Firefly	0.772016	0.176778	3
CAU Hipp Renilla	2.03432	0.113618	3
CA Hipp Firefly	0.838997	0.22094	3	0.723214	0.163615	3
CA Hipp Renilla	2.00424	0.138879	3	2.13492	0.462111	3
Short-LoC Hipp Firefly	0.68359	0.119586	3	0.691768	0.2184	3	0.644401	0.257259	3
Short-LoC Hipp Renilla	2.00966	0.174089	3	2.01553	0.339769	3	1.97812	0.516501	3
Long-LoC Hipp Firefly	0.830549	0.134966	3	0.850147	0.108474	3	0.722178	0.0807855	3
Long-LoC Hipp Renilla	1.74909	0.304341	3	1.9243	0.255097	3	1.88167	0.0182418	3
Short-HiC Hipp Firefly	0.552269	0.0892633	3	0.553628	0.145144	3	0.736615	0.0490483	3
Short-HiC Hipp Renilla	2.25867	0.377743	3	2.09944	0.388222	3	2.05058	0.225653	3
Long-HiC Hipp Firefly	0.564815	0.138696	3	0.493504	0.010923	3	0.494511	0.108744	3
Long-HiC Hipp Renilla	1.80694	0.101569	3	2.11499	0.0973007	3	1.99784	0.14805	3
Short-HiGC Hipp Firefly	0.96564	0.21981	3	0.571271	0.274676	3	0.484567	0.216714	3
Short-HiGC Hipp Renilla	1.91149	0.286745	3	2.04494	0.153683	3	1.94375	0.345027	3
Long-HiGC Hipp Firefly	0.205111	0.084258	3	0.227408	0.142961	3	0.3734	0.160442	3
Long-HiGC Hipp Renilla	2.0618	0.21349	3	1.96833	0.221344	3	2.17315	0.176538	3
[truncated: 23 more columns]
