# Supplementary material for: Identification and characterization of hippuristanol-resistant mutants reveals eIF4A1 dependencies within mRNA 5′ leader regions
Source: Nucleic Acids Res. 2020 Aug 7;48(17):9521–37. doi: 10.1093/nar/gkaa662 (PMC7515738; doi:10.1093/nar/gkaa662)
Supplement: gkaa662_Supplemental_Files [file gkaa662_supplemental_files.zip › Table_S3.xlsx]

## Sheet: hipp_peak_positions
Table S3. List of 203 genes having significant changes in translational efficiency
NAME	Transcript ID	baseMean	Log2 Fold Change	lfcSE	stat	pvalue	padj
WNK1	ENST00000315939	2081.42	-2.85278	0.36661	-7.78152	7.16599e-15	9.53524e-12
EIF4EBP2	ENST00000373218	1280.74	-2.61376	0.39523	-6.61326	3.75936e-11	2.40595e-08
PCBP2	ENST00000546463	2087.82	-2.46014	0.201147	-12.2306	2.13477e-34	2.27246e-30
ODC1	ENST00000234111	4121.95	-2.07673	0.29503	-7.03904	1.93569e-12	1.58503e-09
CCNG1	ENST00000340828	1137.15	-1.86072	0.224518	-8.28762	1.15541e-16	2.45987e-13
CCNI	ENST00000237654	1556.86	-1.85194	0.305331	-6.06536	1.31661e-09	6.67396e-07
CREBBP	ENST00000262367	2124.38	-1.69728	0.213993	-7.93147	2.16571e-15	3.29342e-12
ROCK1	ENST00000399799	245.009	-1.67166	0.381708	-4.37943	1.1899e-05	0.00186271
NUCKS1	ENST00000367142	6185.55	-1.63569	0.337462	-4.84704	1.25319e-06	0.000277922
DYNLL2	ENST00000579991	852.907	-1.60835	0.197721	-8.13444	4.13851e-16	7.3424e-13
USP38	ENST00000307017	319.47	-1.59997	0.306847	-5.21421	1.84607e-07	5.59114e-05
PPP2R5E	ENST00000337537	465.642	-1.58248	0.399979	-3.95641	7.60856e-05	0.00771363
TCF7L2	ENST00000369397	543.319	-1.57849	0.187993	-8.39651	4.59961e-17	1.22407e-13
ZRANB1	ENST00000359653	314.255	-1.56453	0.255982	-6.11188	1e-09	5.40703e-07
MARK2	ENST00000508192	540.878	-1.54045	0.233048	-6.61003	3.84229e-11	2.40595e-08
STRAP	ENST00000419869	849.886	-1.51282	0.200295	-7.55297	4.25449e-14	4.52891e-11
BOD1	ENST00000311086	321.626	-1.46228	0.251639	-5.81101	6.20977e-09	3.00468e-06
PITPNC1	ENST00000581322	139.262	-1.45396	0.353124	-4.11744	3.83109e-05	0.00491349
FOXG1	ENST00000313071	99.8506	-1.45299	0.265383	-5.47506	4.37351e-08	1.50181e-05
BCL2	ENST00000398117	114.907	-1.40523	0.350979	-4.00374	6.23496e-05	0.00677257
TLE4	ENST00000376552	65.6526	-1.39305	0.354734	-3.92703	8.60017e-05	0.00847674
EFNA5	ENST00000333274	627.653	-1.37454	0.275985	-4.98048	6.34272e-07	0.000153451
XPO6	ENST00000304658	1420.65	-1.36253	0.159078	-8.56514	1.07946e-17	3.83028e-14
PPP2R5A	ENST00000261461	116.98	-1.35081	0.359104	-3.7616	0.000168831	0.0146114
GPBP1L1	ENST00000355105	275.259	-1.34257	0.34715	-3.86742	0.000109995	0.0104544
GNAO1	ENST00000262493	50.6953	-1.33921	0.351056	-3.8148	0.000136293	0.0122948
SMAD3	ENST00000327367	856.241	-1.33426	0.21046	-6.33977	2.30111e-10	1.36085e-07
HNRNPA0	ENST00000314940	3433.59	-1.32725	0.136979	-9.68945	3.34319e-22	1.77941e-18
PPM1A	ENST00000395076	249.001	-1.32673	0.362043	-3.66455	0.000247773	0.0198623
MARCKS	ENST00000612661	2992.34	-1.32362	0.184531	-7.17288	7.34344e-13	7.10645e-10
PPP2CB	ENST00000221138	408.402	-1.31914	0.268555	-4.912	9.01518e-07	0.000208623
CDKN1B	ENST00000228872	786.542	-1.28344	0.23485	-5.46491	4.63137e-08	1.54066e-05
NFIB	ENST00000397581	123.088	-1.27076	0.332966	-3.81647	0.000135373	0.0122948
STK24	ENST00000539966	785.385	-1.26433	0.220965	-5.72184	1.05375e-08	4.87705e-06
SFRP1	ENST00000220772	66.5992	-1.25891	0.304742	-4.13108	3.61068e-05	0.00476729
GRK5	ENST00000392870	54.2354	-1.25684	0.363325	-3.45927	0.000541644	0.0327602
GPBP1	ENST00000506184	386.198	-1.24968	0.344983	-3.62243	0.000291845	0.02186
IGFBP5	ENST00000233813	726.229	-1.24911	0.245679	-5.08434	3.68901e-07	0.000100425
GNAZ	ENST00000615612	239.132	-1.24494	0.310608	-4.00807	6.12181e-05	0.00672378
NKX6-1	ENST00000295886	316.101	-1.24452	0.243801	-5.10465	3.31405e-07	9.28371e-05
ENSA	ENST00000369014	490.548	-1.24278	0.185828	-6.68778	2.26587e-11	1.60801e-08
CDK8	ENST00000381527	234.004	-1.23597	0.309837	-3.98908	6.63292e-05	0.00706075
SEPTIN3	ENST00000396426	81.1245	-1.23034	0.324391	-3.79275	0.000148986	0.0131071
UBE2R2	ENST00000263228	875.873	-1.22703	0.21858	-5.61364	1.98117e-08	7.81094e-06
PAQR5	ENST00000395407	133.441	-1.22255	0.342639	-3.56803	0.000359669	0.025024
MPRIP	ENST00000341712	1102.8	-1.21201	0.170658	-7.10197	1.22991e-12	1.09103e-09
RBPMS2	ENST00000300069	314.391	-1.19686	0.215032	-5.56598	2.60678e-08	9.56869e-06
PPP1R3D	ENST00000370996	86.7891	-1.19236	0.312964	-3.80991	0.000139019	0.0123322
CTDSP2	ENST00000398073	856.607	-1.19107	0.262906	-4.5304	5.88726e-06	0.00107281
SOX21	ENST00000376945	443.8	-1.18725	0.154346	-7.69215	1.44684e-14	1.71129e-11
AR	ENST00000374690	1113.81	-1.17347	0.288853	-4.06253	4.85437e-05	0.00574164
RNF10	ENST00000325954	998.083	-1.17124	0.210147	-5.57342	2.5e-08	9.49639e-06
KPNB1	ENST00000290158	9032.8	-1.16593	0.277056	-4.20829	2.57305e-05	0.00370137
EGLN1	ENST00000366641	283.931	-1.15326	0.289082	-3.98938	6.62462e-05	0.00706075
NRARP	ENST00000356628	348.115	-1.14937	0.260718	-4.40846	1.04108e-05	0.00169602
TIMP2	ENST00000262768	587.655	-1.14771	0.203147	-5.64967	1.60759e-08	6.8451e-06
MORC2	ENST00000397641	505.762	-1.14281	0.166334	-6.87056	6.39489e-12	4.8624e-09
PRKACA	ENST00000308677	863.421	-1.14244	0.263192	-4.3407	1.42032e-05	0.00215991
NECTIN1	ENST00000264025	582.741	-1.13135	0.323938	-3.4925	0.000478515	0.0305017
RPLP1	ENST00000260379	2787.46	-1.10512	0.319301	-3.46104	0.000538092	0.0327577
PPP4R3B	ENST00000616288	389.824	-1.0987	0.305166	-3.60034	0.000317801	0.0227047
RBPMS	ENST00000397323	503.047	-1.09848	0.212638	-5.16596	2.39206e-07	6.88201e-05
NOVA1	ENST00000539517	239.294	-1.09619	0.272255	-4.02632	5.66559e-05	0.00641598
DYRK1A	ENST00000643624	380.244	-1.09512	0.304455	-3.59698	0.000321936	0.0228468
RAB5B	ENST00000553116	487.49	-1.09035	0.191998	-5.67896	1.35519e-08	6.01084e-06
CCNY	ENST00000374704	439.904	-1.09028	0.217694	-5.00829	5.49145e-07	0.000135945
LARP4B	ENST00000316157	1416.98	-1.08931	0.238769	-4.56216	5.06289e-06	0.000962402
AKIRIN2	ENST00000257787	614.367	-1.08444	0.199462	-5.43681	5.42444e-08	1.74979e-05
BAMBI	ENST00000375533	125.837	-1.07997	0.312867	-3.45186	0.000556735	0.0334827
HMGA2	ENST00000403681	639.228	-1.07832	0.281233	-3.83425	0.000125946	0.0115577
LARGE1	ENST00000397394	172.682	-1.07014	0.311783	-3.43234	0.0005984	0.0349998
DLGAP4	ENST00000373913	470.653	-1.06964	0.218154	-4.90313	9.43219e-07	0.000213629
PABPC4	ENST00000372857	2694.18	-1.05542	0.190038	-5.55373	2.8e-08	9.92243e-06
ZMIZ1	ENST00000334512	467.354	-1.05349	0.202215	-5.20976	1.89085e-07	5.59114e-05
UBN1	ENST00000262376	681.366	-1.05341	0.232628	-4.5283	5.94606e-06	0.00107281
ZNRF1	ENST00000567962	141.732	-1.04929	0.264996	-3.95965	7.50588e-05	0.0076827
TBX3	ENST00000349155	258.947	-1.04666	0.18642	-5.61453	1.97098e-08	7.81094e-06
TSPAN18	ENST00000520358	101.744	-1.04348	0.287775	-3.62603	0.000287812	0.0217288
CSNK1E	ENST00000396832	971.814	-1.03443	0.217728	-4.75101	2.024e-06	0.00041434
DLX6	ENST00000518156	334.11	-1.02638	0.203426	-5.04547	4.52412e-07	0.000114665
ALKBH5	ENST00000399138	1444.92	-1.01622	0.281665	-3.60791	0.000308679	0.0223529
TIAL1	ENST00000436547	967.912	-1.01229	0.223935	-4.52045	6.17079e-06	0.0010948
GDF11	ENST00000257868	351.428	-1.01109	0.226285	-4.46822	7.88742e-06	0.0013119
LSM14B	ENST00000279068	488.618	-1.00494	0.209282	-4.80185	1.572e-06	0.000341515
CTDSPL	ENST00000273179	265.583	-1.00424	0.240318	-4.1788	2.93053e-05	0.00405137
STAU1	ENST00000371856	2037.49	-1.00324	0.224264	-4.47347	7.696e-06	0.00130038
FOXC1	ENST00000645831	381.963	-0.99487	0.211814	-4.69691	2.64124e-06	0.000520666
TBL1X	ENST00000424279	616.921	-0.98988	0.281927	-3.51112	0.000446229	0.0288145
ARPC1A	ENST00000262942	490.733	-0.982122	0.184511	-5.32284	1.0216e-07	3.19852e-05
FOXJ2	ENST00000162391	276.328	-0.973391	0.191611	-5.08004	3.77362e-07	0.000100425
C19ORF54	ENST00000378313	536.315	-0.9727	0.282937	-3.43787	0.000586314	0.0344824
PPP3R1	ENST00000234310	1209.84	-0.965524	0.265938	-3.63064	0.00028272	0.0214968
TPTEP2-CSNK1E	ENST00000400206	636.69	-0.961875	0.228795	-4.20408	2.62145e-05	0.00372071
RAB6B	ENST00000285208	149.51	-0.956868	0.243103	-3.93606	8.28315e-05	0.00824057
YY1	ENST00000262238	1059.46	-0.953823	0.259128	-3.6809	0.000232412	0.0193283
TATDN2	ENST00000448281	702.481	-0.952647	0.280696	-3.39388	0.000689098	0.0383029
SMURF1	ENST00000361125	266.345	-0.941615	0.256621	-3.66929	0.000243228	0.0198623
ADD2	ENST00000407644	683.058	-0.939912	0.199256	-4.7171	2.39227e-06	0.000480485
GRAMD1B	ENST00000635736	128.74	-0.932478	0.272541	-3.42142	0.000622948	0.0356521
EIF4G2	ENST00000532082	3236.16	-0.924349	0.260623	-3.54669	0.000390099	0.0264497
NCOA6	ENST00000359003	1117.66	-0.920655	0.278621	-3.30432	0.00095207	0.049925
OXNAD1	ENST00000285083	195.903	-0.910249	0.221892	-4.10221	4.09227e-05	0.00511345
PARD3	ENST00000374789	578.76	-0.91012	0.262201	-3.47109	0.000518359	0.032081
IRX5	ENST00000394636	151.095	-0.902246	0.226682	-3.98023	6.88479e-05	0.0072563
MAX	ENST00000358664	640.883	-0.899396	0.147275	-6.10689	1e-09	5.40703e-07
GNB1	ENST00000378609	4163.49	-0.894203	0.222804	-4.01341	5.98472e-05	0.00670604
INPP5A	ENST00000368594	379.677	-0.887083	0.201861	-4.39453	1.11012e-05	0.00176377
PRCC	ENST00000271526	1413.17	-0.8809	0.244452	-3.60357	0.00031387	0.0225753
LRP1	ENST00000243077	904.931	-0.872098	0.250076	-3.48733	0.000487876	0.0309133
ATP1A1	ENST00000295598	5760.58	-0.87104	0.205207	-4.24469	2.18894e-05	0.00319195
EPPK1	ENST00000615648	615.542	-0.86953	0.209272	-4.15503	3.25251e-05	0.00443884
PABPC1	ENST00000318607	1726.54	-0.863768	0.235981	-3.66033	0.000251894	0.0198623
ZNF609	ENST00000326648	1489.64	-0.863209	0.189377	-4.55816	5.1603e-06	0.000963708
RAB15	ENST00000533601	564.735	-0.846237	0.248954	-3.39918	0.00067589	0.0378676
AC017083	ENST00000406334	685.707	-0.841061	0.2367	-3.55327	0.000380468	0.0261296
CDC25A	ENST00000302506	1397.5	-0.83251	0.210687	-3.9514	7.76954e-05	0.00780252
NOTCH1	ENST00000651671	1113.45	-0.832012	0.203323	-4.09208	4.27522e-05	0.00511345
TENM4	ENST00000278550	262.56	-0.826682	0.226346	-3.6523	0.000259906	0.0203434
ILRUN	ENST00000374023	1105.15	-0.821203	0.238686	-3.44052	0.000580595	0.0343357
CMIP	ENST00000537098	562.263	-0.820979	0.18632	-4.40629	1.05155e-05	0.00169602
UBE2D2	ENST00000398733	847.521	-0.817983	0.182146	-4.4908	7.0956e-06	0.00123824
HEXIM1	ENST00000332499	726.172	-0.816545	0.198479	-4.11401	3.88848e-05	0.00492773
MN1	ENST00000302326	198.662	-0.815481	0.236616	-3.44644	0.000568033	0.0339703
MID1IP1	ENST00000378474	1508.93	-0.80885	0.169762	-4.7646	1.89228e-06	0.000402866
LIMD1	ENST00000273317	982.256	-0.806241	0.159601	-5.05162	4.38084e-07	0.000113742
SDC2	ENST00000302190	1203.75	-0.806171	0.194883	-4.1367	3.52338e-05	0.00474764
GLI2	ENST00000361492	470.899	-0.799915	0.168268	-4.75383	1.996e-06	0.00041434
MAPK14	ENST00000229794	574.121	-0.79151	0.219053	-3.61333	0.000302284	0.0220649
AREL1	ENST00000356357	506.312	-0.787437	0.233036	-3.37903	0.000727413	0.039914
SOX4	ENST00000244745	1032.09	-0.787126	0.212568	-3.70293	0.000213123	0.0178637
SIX3	ENST00000260653	385.473	-0.785258	0.210793	-3.72526	0.000195113	0.0167027
CSNK2A2	ENST00000262506	759.041	-0.775575	0.226154	-3.42941	0.000604895	0.0351864
TCF7	ENST00000342854	209.955	-0.775438	0.212683	-3.64598	0.000266373	0.020504
FAM193A	ENST00000382839	398.284	-0.769692	0.190248	-4.04573	5.21607e-05	0.00597044
MNT	ENST00000174618	531.261	-0.765965	0.175783	-4.35744	1.3159e-05	0.0020301
KDM2A	ENST00000529006	1142.61	-0.765602	0.154455	-4.95678	7.16698e-07	0.000169539
DIPK2A	ENST00000315691	547.421	-0.760163	0.184059	-4.13001	3.62753e-05	0.00476729
GPAT4	ENST00000396987	501.363	-0.754129	0.226053	-3.33607	0.000849706	0.0456824
BRD1	ENST00000404034	549.766	-0.751194	0.20172	-3.72395	0.000196134	0.0167027
GPRASP2	ENST00000332262	656.872	-0.743656	0.202867	-3.66573	0.000246631	0.0198623
SLC7A1	ENST00000380752	2350.05	-0.73864	0.172676	-4.2776	1.88919e-05	0.00283245
SPG21	ENST00000204566	787.766	-0.737907	0.21011	-3.51201	0.000444737	0.0288145
SCUBE3	ENST00000274938	163.002	-0.737268	0.223031	-3.30568	0.000947472	0.049925
PAK1	ENST00000356341	497.287	-0.733918	0.189693	-3.86898	0.00010929	0.0104544
DCUN1D5	ENST00000260247	733.955	-0.732007	0.220824	-3.31489	0.000916778	0.0487955
RAB3D	ENST00000222120	334.881	-0.731454	0.214738	-3.40626	0.000658594	0.0370938
TTC9C	ENST00000316461	385.315	-0.723724	0.178803	-4.04761	5.17439e-05	0.00597044
YTHDF1	ENST00000370339	902.173	-0.722584	0.16106	-4.48644	7.24237e-06	0.00124347
KMT2D	ENST00000301067	3032.37	-0.720688	0.169714	-4.24649	2.1715e-05	0.00319195
RNF44	ENST00000274811	560.507	-0.71403	0.154139	-4.63238	3.61479e-06	0.000699626
IRF2BP2	ENST00000366609	690.253	-0.708005	0.182552	-3.87837	0.000105157	0.0101763
NEO1	ENST00000261908	1337.17	-0.704392	0.167851	-4.19654	2.71021e-05	0.00379607
PLEKHA2	ENST00000617275	284.674	-0.698481	0.1813	-3.85262	0.00011686	0.0110086
PIP4K2B	ENST00000619039	896.907	-0.697118	0.206566	-3.37479	0.000738714	0.0403262
YBX3	ENST00000228251	1939.52	-0.696159	0.181081	-3.84446	0.000120819	0.0112817
GRB10	ENST00000398812	798.226	-0.695666	0.209076	-3.32733	0.000876828	0.0469037
EIF1B	ENST00000232905	437.184	-0.695338	0.207346	-3.35351	0.000797927	0.0431164
MLLT1	ENST00000252674	1170.93	-0.691271	0.190916	-3.6208	0.000293688	0.02186
PTPRF	ENST00000359947	2114.43	-0.670619	0.187933	-3.56839	0.000359183	0.025024
ST6GAL1	ENST00000169298	968.315	-0.670179	0.190886	-3.51088	0.000446632	0.0288145
ATXN7L3B	ENST00000519948	722.044	-0.665983	0.184328	-3.61304	0.000302628	0.0220649
TPBG	ENST00000543496	333.512	-0.665763	0.19339	-3.44259	0.000576174	0.0342647
CHP1	ENST00000334660	502.773	-0.660807	0.172082	-3.84008	0.000122996	0.0113852
CHTOP	ENST00000368694	1843.49	-0.657674	0.162201	-4.05469	5.02012e-05	0.00587244
KCTD15	ENST00000589786	318.932	-0.657109	0.165405	-3.97273	7.1054e-05	0.00741539
PSPH	ENST00000275605	545.155	-0.641682	0.15681	-4.0921	4.27477e-05	0.00511345
MPC2	ENST00000367846	329.1	-0.633549	0.180341	-3.51306	0.000442973	0.0288145
MSX1	ENST00000382723	329.389	-0.62364	0.182691	-3.41364	0.000641021	0.0362961
BAG1	ENST00000634734	449.111	-0.615525	0.167775	-3.66874	0.000243749	0.0198623
MCM3AP	ENST00000397708	1566.81	-0.603495	0.152055	-3.96894	7.21932e-05	0.00746113
ARID1A	ENST00000324856	3560.68	-0.598053	0.168975	-3.5393	0.000401185	0.0270292
DPYSL2	ENST00000311151	4264.09	-0.591036	0.166508	-3.54961	0.000385805	0.0263263
PNMA1	ENST00000316836	581.034	-0.587222	0.168738	-3.48008	0.000501262	0.0313878
MAML1	ENST00000292599	1139.1	-0.585135	0.165799	-3.52919	0.000416838	0.0277328
BAZ2A	ENST00000551812	1974.14	-0.582646	0.160995	-3.61903	0.00029571	0.02186
DYM	ENST00000269445	569.61	-0.575566	0.140613	-4.09327	4.25341e-05	0.00511345
BRD2	ENST00000374825	2360.06	-0.572122	0.167089	-3.42405	0.000616945	0.0354994
MYC	ENST00000613283	4171.34	-0.568923	0.15529	-3.66363	0.000248668	0.0198623
SOX2	ENST00000325404	5910.13	-0.561528	0.163959	-3.42482	0.000615216	0.0354994
SNCA	ENST00000394991	637.66	-0.556037	0.168221	-3.3054	0.000948417	0.049925
TPT1	ENST00000530705	1767.15	-0.522731	0.150087	-3.48286	0.00049608	0.0312472
TXNL4A	ENST00000269601	928.179	-0.520946	0.146074	-3.56632	0.000362034	0.025025
DLX5	ENST00000648378	592.371	-0.516027	0.153468	-3.36244	0.000772582	0.0419599
HSPA5	ENST00000324460	2503.7	-0.50535	0.138439	-3.65033	0.000261906	0.0203503
RHOA	ENST00000418115	5984.43	-0.40805	0.113728	-3.58793	0.000333309	0.0234972
POLE2	ENST00000216367	412.785	0.590359	0.17056	3.46129	0.00053759	0.0327577
KHDC4	ENST00000368321	663.463	0.595741	0.169283	3.51921	0.000432836	0.0286182
CAAP1	ENST00000333916	445.296	0.597687	0.172701	3.46082	0.000538525	0.0327577
SNRPE	ENST00000414487	591.084	0.604705	0.165915	3.64467	0.000267736	0.020504
FBXL5	ENST00000341285	328.357	0.643193	0.189582	3.39269	0.000692089	0.0383029
RBFA	ENST00000306735	370.948	0.67646	0.193069	3.50371	0.000458823	0.0294227
RPL36AL	ENST00000298289	445.851	0.681753	0.19617	3.47531	0.000510265	0.0317648
MT-ND1	ENST00000361390	6496.11	0.740481	0.184757	4.00787	6.12688e-05	0.00672378
KIN	ENST00000379562	324.208	0.745684	0.218209	3.41729	0.00063248	0.036004
XYLB	ENST00000207870	127.579	0.764199	0.225311	3.39176	0.000694454	0.0383029
MT-CO3	ENST00000362079	5328.53	0.78612	0.222269	3.53679	0.00040502	0.0271159
CIAO2A	ENST00000300030	762.477	0.793891	0.213563	3.71736	0.000201314	0.0170079
MORC3	ENST00000400485	285.142	0.804427	0.213396	3.76965	0.000163478	0.0142641
DEPDC1B	ENST00000265036	573.392	0.825051	0.200022	4.1248	3.71049e-05	0.00481686
AP001267	ENST00000648261	302.673	0.836717	0.20414	4.09873	4.15415e-05	0.00511345
LSM3	ENST00000306024	474.98	0.858108	0.225064	3.81273	0.000137443	0.0122948
LRRC8B	ENST00000439853	451.489	1.32558	0.362027	3.66154	0.000250701	0.0198623
PNRC2	ENST00000334351	322.037	1.6857	0.429862	3.92149	8.80017e-05	0.0085943
